# Supplementary material for: Gastric bypass surgery reveals independency of obesity and diabetes melitus type 2
Source: BMC Endocr Disord. 2016 Nov 9;16:59. doi: 10.1186/s12902-016-0140-8 (PMC5103622; doi:10.1186/s12902-016-0140-8)
Supplement: Additional file 1: Table S1. — Maximal changes in variables and the day after RYGB. Values and summary statistics of all variables analysed before and after gastric bypass for the subpopulations non-diabetics, diabetics turned non-diabetics post-surgery and diabetics that stayed diabetics post-surgery. Values and statistics are given for female and males, respectively. (XLS 226 kb) [file 12902_2016_140_MOESM1_ESM.xls]

## Sheet: Table S1
Table S1 Maximal changes in variables and the day after RYGB
TRAITS
		NDM					DMT2-NDM					DMT2-DMT2
Weight (kg)	Females
		Pre-surgery	Post-surgery	Relative change	Dfs		Pre-surgery	Post-surgery	Relative change	Dfs		Pre-surgery	Post-surgery	Relative change	Dfs
	Number of subjects	352					17					19
	Mean	120.434	84.5645	0.2965	425		108.635	80.2118	0.2545	332		116.621	85.0368	0.2674	416
	Minimum	82.2	51.7	-0.0739	63		78.2	59.7	0.1096	86		84.7	60.7	0.1313	126
	Maximum	181.8	145.5	0.5665	966		168.1	105	0.3849	762		147	108.6	0.3604	737
	Variance	301.982	252.179	0.0085	45844		453.752	165.353	0.0057	36028		352.214	172.229	0.0038	31329
	Std	17.3776	15.8801	0.0922	214		21.3014	12.859	0.0753	190		18.7674	13.1236	0.0617	177
	Significance p-value			<0.001					<0.001					<0.001
	Comparison of conditions, p-values*
			Pre-surgery	Post-surgery	Relative change
		NDM v DMT2-NDM	0.0434	0.2067	0.0445
		NDM v DMT2-DMT2	0.4091	0.8843	0.0707
		DMT2-NDM v DMT2-DMT2	0.2572	0.2871	0.5936
	Males
		Pre-surgery	Post-surgery	Relative change	Dfs		Pre-surgery	Post-surgery	Relative change	Dfs		Pre-surgery	Post-surgery	Relative change	Dfs
	Number of subjects	101					20					11
	Mean	145.782	105.621	0.2724	387		136.695	105.325	0.22	282		133.418	102.282	0.2352	496
	Minimum	75.2	69	0.0578	26		94.9	84.1	0.0151	84		102.4	72.5	0.1709	219
	Maximum	212.8	169.4	0.5048	961		184.5	148	0.4631	813		159.9	131	0.3312	786
	Variance	528.574	368.587	0.0074	45640		567.686	310.413	0.0113	37621		353.952	294.289	0.0022	38697
	Std	22.9907	19.1986	0.0861	214		23.8262	17.6185	0.1064	194		18.8136	17.1548	0.0471	197
	Significance p-value			<0.001					<0.001					<0.001
	Comparison of conditions, p-values
			Pre-surgery	Post-surgery	Relative change
		NDM v DMT2-NDM	0.1374	0.9478	0.0541
		NDM v DMT2-DMT2	0.0743	0.572	0.0449
		DMT2-NDM v DMT2-DMT2	0.6885	0.6575	0.5978
	Comparison of gender, p-values
			Pre-surgery	Post-surgery	Relative change	Dfs
		NDM	<0.001	<0.001	0.016	0.117
		DM glycemic to NDM	<0.001	<0.001	0.27	0.448
		DM glycemic to DM glycemic	0.034	0.014	0.135	0.302
BMI (kg/m*2)	Females
		Pre-surgery	Post-surgery	Relative change	Dfs		Pre-surgery	Post-surgery	Relative change	Dfs		Pre-surgery	Post-surgery	Relative change	Dfs
	Number of subjects	352					17					19
	Mean	43.172	30.3108	0.2965	425		39.2576	29.0582	0.2545	332		43.3032	31.6021	0.2674	416
	Minimum	30.03	20.68	-0.0739	63		32.13	22.68	0.1096	86		33.28	24.2	0.1313	126
	Maximum	63.67	49.79	0.5666	966		51.88	34.1	0.3849	762		53.97	40.66	0.3603	737
	Variance	30.421	28.0809	0.0085	45844		29.0703	11.6875	0.0057	36028		40.2586	21.1104	0.0038	31329
	Std	5.5155	5.2991	0.0922	214		5.3917	3.4187	0.0753	190		6.345	4.5946	0.0617	177
	Significance p-value			<0.001					<0.001					<0.001
	Comparison of conditions, p-values
			Pre-surgery	Post-surgery	Relative change
		NDM v DMT2-NDM	0.0111	0.1797	0.0445
		NDM v DMT2-DMT2	0.9323	0.2619	0.0707
		DMT2-NDM v DMT2-DMT2	0.0525	0.0742	0.5934
	Males
		Pre-surgery	Post-surgery	Relative change	Dfs		Pre-surgery	Post-surgery	Relative change	Dfs		Pre-surgery	Post-surgery	Relative change	Dfs
	Number of subjects	101					20					11
	Mean	44.1363	31.9649	0.2724	387		42.244	32.467	0.22	282		41.2882	31.6082	0.2352	496
	Minimum	26.64	21.85	0.0577	26		30.04	24.71	0.015	84		34.35	26.17	0.1709	219
	Maximum	60.9	46.96	0.5049	961		55.36	41	0.4632	813		50.43	41.81	0.3311	786
	Variance	38.7957	26.2359	0.0074	45640		45.0065	17.0181	0.0113	37621		30.4204	24.5269	0.0022	38697
	Std	6.2286	5.1221	0.0861	214		6.7087	4.1253	0.1064	194		5.5155	4.9525	0.0471	197
	Significance p-value			<0.001					<0.001					<0.001
	Comparison of conditions, p-values
			Pre-surgery	Post-surgery	Relative change
		NDM v DMT2-NDM	0.2649	0.644	0.0541
		NDM v DMT2-DMT2	0.1486	0.8322	0.0447
		DMT2-NDM v DMT2-DMT2	0.6848	0.6447	0.5987
	Comparison of gender, p-values
			Pre-surgery	Post-surgery	Relative change	Dfs
		NDM	0.164	0.005	0.016	0.117
		DM glycemic to NDM	0.153	0.011	0.27	0.448
		DM glycemic to DM glycemic	0.389	0.997	0.134	0.302
BP Diastolic (mmHg)	Females
Range < 90		Pre-surgery	Post-surgery	Relative change	Dfs		Pre-surgery	Post-surgery	Relative change	Dfs		Pre-surgery	Post-surgery	Relative change	Dfs
	Number of subjects	321					17					17
	Mean	81.0312	96.6667	-0.1896	239		80.1176	69.7059	0.1287	192		83.1176	69.7059	0.1491	235
	Minimum	60	50	-94.1882	63		70	50	-0.0588	56		60	60	-0.1667	92
	Maximum	127	8091	0.5	995		90	90	0.375	379		103	85	0.3689	822
	Variance	109.6	199802	27.6315	33451		30.2215	104.325	0.0142	10097		118.457	51.3841	0.0163	33694
	Std	10.469	446.992	5.2566	183		5.4974	10.214	0.1192	100		10.8838	7.1683	0.1275	184
	Significance p-value			0.519286					<0.001					<0.001
	Comparison of conditions, p-values
			Pre-surgery	Post-surgery	Relative change
		NDM v DMT2-NDM	0.547	0.2839	0.282
		NDM v DMT2-DMT2	0.4634	0.2826	0.2527
		DMT2-NDM v DMT2-DMT2	0.335	1	0.6441
	Males
		Pre-surgery	Post-surgery	Relative change	Dfs		Pre-surgery	Post-surgery	Relative change	Dfs		Pre-surgery	Post-surgery	Relative change	Dfs
	Number of subjects	98					20					10
	Mean	83	72.102	0.1207	240		82.6	72.25	0.1182	196		76.9	75.5	-0.0057	193
	Minimum	60	45	-0.3333	26		60	60	-0.1667	84		60	70	-0.3333	93
	Maximum	120	100	0.4375	848		100	85	0.25	385		95	85	0.2632	420
	Variance	104.796	98.112	0.0231	26398		88.94	68.6875	0.0125	10040		145.49	32.25	0.0284	8968
	Std	10.237	9.9052	0.152	162		9.4308	8.2878	0.112	100		12.0619	5.6789	0.1685	95
	Significance p-value			<0.001					<0.001					0.921183
	Comparison of conditions, p-values
			Pre-surgery	Post-surgery	Relative change
		NDM v DMT2-NDM	0.8688	0.9456	0.9342
		NDM v DMT2-DMT2	0.1719	0.1342	0.0541
		DMT2-NDM v DMT2-DMT2	0.2318	0.2373	0.0663
	Comparison of gender, p-values
			Pre-surgery	Post-surgery	Relative change	Dfs
		NDM	0.101	0.327	0.292	0.977
		DM glycemic to NDM	0.340	0.430	0.791	0.915
		DM glycemic to DM glycemic	0.217	0.037	0.030	0.453
BP Systolic (mmHg)	Females
Range < 140		Pre-surgery	Post-surgery	Relative change	Dfs		Pre-surgery	Post-surgery	Relative change	Dfs		Pre-surgery	Post-surgery	Relative change	Dfs
	Number of subjects	322					17					17
	Mean	126.075	113.174	0.0938	258		129.059	115	0.1038	206		131.882	116.706	0.1033	257
	Minimum	70	90	-0.3	49		100	90	0	86		100	100	-0.2	92
	Maximum	171	160	0.3571	849		150	150	0.3571	436		162	140	0.3519	822
	Variance	232.709	138.206	0.0124	36587		174.996	170.588	0.0099	9982		241.986	132.443	0.0174	35327
	Std	15.2548	11.7561	0.1112	191		13.2286	13.0609	0.0995	100		15.5559	11.5084	0.1319	188
	Significance p-value			<0.001					<0.001					<0.001
	Comparison of conditions, p-values
			Pre-surgery	Post-surgery	Relative change
		NDM v DMT2-NDM	0.3936	0.5905	0.7016
		NDM v DMT2-DMT2	0.1623	0.2471	0.7813
		DMT2-NDM v DMT2-DMT2	0.5841	0.6977	0.9901
	Males	NDM					Glycemic DM post NDM					Glycemic DM post DM
		Pre-surgery	Post-surgery	Relative change	Dfs		Pre-surgery	Post-surgery	Relative change	Dfs		Pre-surgery	Post-surgery	Relative change	Dfs
	Number of subjects	98					20					10
	Mean	129.643	130.071	-0.0032	241		127.15	117.35	0.0716	189		124	120.5	0.0237	195
	Minimum	100	90	-8.6429	26		110	100	-0.1667	84		110	110	-0.0909	93
	Maximum	180	1350	0.2667	848		173	140	0.237	385		140	140	0.2143	420
	Variance	234.536	15487.8	0.7794	31536		201.827	103.927	0.0072	9503		129	132.25	0.0087	12154
	Std	15.3146	124.45	0.8828	178		14.2066	10.1945	0.085	97		11.3578	11.5	0.0933	110
	Significance p-value			0.971757					0.001624					0.46448
	Comparison of conditions, p-values
			Pre-surgery	Post-surgery	Relative change
		NDM v DMT2-NDM	0.4956	0.3245	0.4171
		NDM v DMT2-DMT2	0.1926	0.4701	0.7771
		DMT2-NDM v DMT2-DMT2	0.5349	0.4931	0.2107
	Comparison of gender, p-values
			Pre-surgery	Post-surgery	Relative change	Dfs
		NDM	0.046	0.185	0.283	0.439
		DM glycemic to NDM	0.684	0.563	0.316	0.622
		DM glycemic to DM glycemic	0.16	0.439	0.092	0.309
HBA1CIFCC (mmol/mol)	Females
Range < 48		Pre-surgery	Post-surgery	Relative change	Dfs		Pre-surgery	Post-surgery	Relative change	Dfs		Pre-surgery	Post-surgery	Relative change	Dfs
	Number of subjects	145					15					4
	Mean	36.5241	32.3103	0.1109	276		62.4667	38.3333	0.3455	274		86.75	55.25	0.3178	303
	Minimum	27	25	-0.0811	49		45	33	0.1154	90		54	48	0.0556	200
	Maximum	47	40	0.3043	848		109	46	0.6972	748		122	70	0.4951	428
	Variance	15.4494	9.0554	0.0056	44315		300.382	16.0889	0.0263	43253		732.688	74.6875	0.0281	9357
	Std	3.9306	3.0092	0.0751	211		17.3315	4.0111	0.1622	208		27.0682	8.6422	0.1677	97
	Significance p-value			<0.001					<0.001					0.046383
	Comparison of conditions, p-values
			Pre-surgery	Post-surgery	Relative change
		NDM v DMT2-NDM	<0.001	<0.001	<0.001
		NDM v DMT2-DMT2	0.0488	0.0192	0.1221
		DMT2-NDM v DMT2-DMT2	0.2193	0.0396	0.8055
	Males
		Pre-surgery	Post-surgery	Relative change	Dfs		Pre-surgery	Post-surgery	Relative change	Dfs		Pre-surgery	Post-surgery	Relative change	Dfs
	Number of subjects	34					24					4
	Mean	37.9412	32.4706	0.142	240		62.7917	37.3333	0.3701	277		81.25	50.25	0.3696	296
	Minimum	31	24	0	63		44	28	-0.0455	84		63	48	0.2381	161
	Maximum	47	43	0.275	792		113	46	0.6637	813		94	53	0.4681	435
	Variance	16.1142	11.0138	0.0032	33272		275.665	18.7222	0.0262	35979		129.688	3.1875	0.0074	11805
	Std	4.0142	3.3187	0.0563	182		16.6032	4.3269	0.1619	190		11.388	1.7854	0.0861	109
	Significance p-value			<0.001					<0.001					0.005034
	Comparison of conditions, p-values
			Pre-surgery	Post-surgery	Relative change
		NDM v DMT2-NDM	<0.001	<0.001	<0.001
		NDM v DMT2-DMT2	0.0067	<0.001	0.0175
		DMT2-NDM v DMT2-DMT2	0.0571	<0.001	0.9942
	Comparison of gender, p-values
			Pre-surgery	Post-surgery	Relative change	Dfs
		NDM	0.072	0.8	0.01	0.328
		DM glycemic to NDM	0.956	0.481	0.659	0.968
		DM glycemic to DM glycemic	0.762	0.394	0.656	0.934
HOMA-IR (pmol*mmol/L*L)	Females
		Pre-surgery	Post-surgery	Relative change	Dfs		Pre-surgery	Post-surgery	Relative change	Dfs		Pre-surgery	Post-surgery	Relative change	Dfs
	Number of subjects	141					13					4
	Mean	25.2784	8.9433	0.5811	289		59.9185	11.3277	0.3984	303		39.41	10.4925	0.1832	408
	Minimum	4.68	0.26	-0.4594	81		1.91	3.52	-3.5602	42		4.6	7.57	-1.4022	200
	Maximum	99.72	28.68	0.9778	819		199.04	24.32	0.9527	702		107.56	14.29	0.8671	784
	Variance	208.551	20.834	0.0508	37441		2766.6	25.9966	1.3387	42342		1605.72	6.3312	0.8468	55285
	Std	14.4413	4.5644	0.2254	193		52.5984	5.0987	1.157	206		40.0715	2.5162	0.9202	235
	Significance p-value			<0.001					0.255995					0.753042
	Comparison of conditions, p-values
			Pre-surgery	Post-surgery	Relative change
		NDM v DMT2-NDM	0.0419	0.1399	0.5949
		NDM v DMT2-DMT2	0.5848	0.3697	0.5083
		DMT2-NDM v DMT2-DMT2	0.4872	0.695	0.7441
	Males
		Pre-surgery	Post-surgery	Relative change	Dfs		Pre-surgery	Post-surgery	Relative change	Dfs		Pre-surgery	Post-surgery	Relative change	Dfs
	Number of subjects	34					23					3
	Mean	39.7476	11.6218	0.6005	363		59.093	14.4335	0.6591	207		33.2833	7.6467	0.6711	230
	Minimum	8.81	3.77	-0.3134	63		16.92	6.47	0.1432	84		0.59	0.32	0.4576	104
	Maximum	164.02	25.69	0.9379	848		162.13	27.04	0.9212	469		63.33	15.38	0.7985	363
	Variance	905.462	24.4862	0.0574	71775		1614.09	30.3373	0.0463	10485		659.554	37.8833	0.0231	11200
	Std	30.0909	4.9483	0.2395	268		40.1758	5.5079	0.2152	102		25.6818	6.1549	0.1519	106
	Significance p-value			<0.001					<0.001					0.024667
	Comparison of conditions, p-values
			Pre-surgery	Post-surgery	Relative change
		NDM v DMT2-NDM	0.0615	0.06	0.3486
		NDM v DMT2-DMT2	0.7606	0.4587	0.5884
		DMT2-NDM v DMT2-DMT2	0.2895	0.2552	0.9252
	Comparison of gender, p-values
			Pre-surgery	Post-surgery	Relative change	Dfs
		NDM	0.011	0.007	0.675	0.142
		DM glycemic to NDM	0.963	0.111	0.454	0.148
		DM glycemic to DM glycemic	0.843	0.588	0.43	0.31
HOMA-BETA (pmol/mmol)	Females
		Pre-surgery	Post-surgery	Relative change	Dfs		Pre-surgery	Post-surgery	Relative change	Dfs		Pre-surgery	Post-surgery	Relative change	Dfs
	Number of subjects	140					12					4
	Mean	1199.21	468.25	0.5251	288		750.583	396.667	0.233	303		242.25	308.75	-0.2856	184
	Minimum	236	40	-0.5548	58		186	240	-0.3527	90		88	121	-0.8508	86
	Maximum	5215	1474	0.9571	750		1806	606	0.8267	702		303	546	0.364	230
	Variance	533462	47033.3	0.064	38334		267758	14002.6	0.1574	43731		7981.69	28598.7	0.1874	3283
	Std	730.385	216.872	0.253	196		517.454	118.332	0.3967	209		89.3403	169.112	0.4329	57
	Significance p-value			<0.001					0.077407					0.336047
	Comparison of conditions, p-values
			Pre-surgery	Post-surgery	Relative change
		NDM v DMT2-NDM	0.0176	0.0919	0.0337
		NDM v DMT2-DMT2	<0.001	0.2007	0.0471
		DMT2-NDM v DMT2-DMT2	0.0086	0.4472	0.127
	Males
		Pre-surgery	Post-surgery	Relative change	Dfs		Pre-surgery	Post-surgery	Relative change	Dfs		Pre-surgery	Post-surgery	Relative change	Dfs
	Number of subjects	34					23					2
	Mean	1733.97	572.912	0.5929	364		1041.04	509.957	0.0445	252		233	165	-0.1083	494
	Minimum	408	192	-0.4003	85		148	173	-3.8108	84		97	156	-0.7938	224
	Maximum	5154	2072	0.9171	848		7054	1184	0.9376	763		369	174	0.5772	763
	Variance	933696	117826	0.0652	59992		1.91423e+06	87174.1	1.1423	33831		18496	81	0.4699	72630
	Std	966.279	343.258	0.2554	245		1383.56	295.253	1.0688	184		136	9	0.6855	270
	Significance p-value			<0.001					0.846977					0.90026
	Comparison of conditions, p-values
			Pre-surgery	Post-surgery	Relative change
		NDM v DMT2-NDM	0.0487	0.4715	0.0267
		NDM v DMT2-DMT2	0.0005	<0.001	0.4923
		DMT2-NDM v DMT2-DMT2	0.0241	<0.001	0.862
	Comparison of gender, p-values
			Pre-surgery	Post-surgery	Relative change	Dfs
		NDM	0.005	0.102	0.176	0.103
		DM glycemic to NDM	0.391	0.127	0.469	0.5
		DM glycemic to DM glycemic	0.958	0.237	0.841	0.454
Triglycerides (mmol/L)	Females
Range < 2.0		Pre-surgery	Post-surgery	Relative change	Dfs		Pre-surgery	Post-surgery	Relative change	Dfs		Pre-surgery	Post-surgery	Relative change	Dfs
	Number of subjects	145					14					4
	Mean	1.4387	0.8731	0.3329	322		2.3564	0.87	0.4712	273		2.575	1.2675	0.4825	303
	Minimum	0.4	0.45	-0.4286	81		0.76	0.6	0.1959	79		1.2	0.67	0.2692	200
	Maximum	6	2.7	0.7078	928		11.3	1.22	0.9027	712		3.5	1.9	0.6857	428
	Variance	0.5508	0.094	0.0433	40044		6.6888	0.049	0.0348	28202		0.7319	0.2007	0.0228	9357
	Std	0.7422	0.3066	0.208	200		2.5863	0.2213	0.1867	168		0.8555	0.448	0.1509	97
	Significance p-value			<0.001					<0.001					0.011596
	Comparison of conditions, p-values
			Pre-surgery	Post-surgery	Relative change
		NDM v DMT2-NDM	0.2244	0.9633	0.0221
		NDM v DMT2-DMT2	0.104	0.2247	0.1838
		DMT2-NDM v DMT2-DMT2	0.8054	0.2225	0.9153
	Males
		Pre-surgery	Post-surgery	Relative change	Dfs		Pre-surgery	Post-surgery	Relative change	Dfs		Pre-surgery	Post-surgery	Relative change	Dfs
	Number of subjects	34					23					3
	Mean	1.5662	0.865	0.3942	369		1.6239	1.0004	0.3358	261		7.1	0.9333	0.6464	364
	Minimum	0.7	0.5	-0.0333	86		0.6	0.41	-0.1733	89		1.1	0.59	0.4636	104
	Maximum	3.8	2.43	0.7105	848		2.6	1.76	0.6571	739		17.8	1.11	0.9382	763
	Variance	0.4655	0.1256	0.0479	52868		0.2891	0.0952	0.0514	22559		57.5267	0.059	0.0435	82134
	Std	0.6823	0.3543	0.2189	230		0.5377	0.3086	0.2268	150		7.5846	0.2428	0.2085	287
	Significance p-value			<0.001					<0.001					0.048276
	Comparison of conditions, p-values
			Pre-surgery	Post-surgery	Relative change
		NDM v DMT2-NDM	0.7279	0.1393	0.3478
		NDM v DMT2-DMT2	0.4106	0.7369	0.2242
		DMT2-NDM v DMT2-DMT2	0.4146	0.7425	0.1592
	Comparison of gender, p-values
			Pre-surgery	Post-surgery	Relative change	Dfs
		NDM	0.345	0.904	0.15	0.284
		DM glycemic to NDM	0.331	0.156	0.065	0.832
		DM glycemic to DM glycemic	0.488	0.333	0.402	0.797
VLDL-cholesterol (mmol/L)	Females
		Pre-surgery	Post-surgery	Relative change	Dfs		Pre-surgery	Post-surgery	Relative change	Dfs		Pre-surgery	Post-surgery	Relative change	Dfs
	Number of subjects	143					13					4
	Mean	0.6215	0.3852	0.3287	324		0.7508	0.3835	0.438	288		1.1587	0.5704	0.4825	303
	Minimum	0.18	0.2025	-0.4286	81		0.342	0.27	0.1959	92		0.54	0.3015	0.2692	200
	Maximum	1.62	0.945	0.6789	928		1.62	0.549	0.6611	712		1.575	0.855	0.6857	428
	Variance	0.064	0.014	0.0425	40219		0.1169	0.0098	0.0221	27261		0.1482	0.0406	0.0228	9357
	Std	0.2529	0.1182	0.2063	201		0.3419	0.099	0.1487	165		0.385	0.2016	0.1509	97
	Significance p-value			<0.001					<0.001					0.011596
	Comparison of conditions, p-values
			Pre-surgery	Post-surgery	Relative change
		NDM v DMT2-NDM	0.2225	0.9567	0.0311
		NDM v DMT2-DMT2	0.0938	0.2098	0.175
		DMT2-NDM v DMT2-DMT2	0.1644	0.207	0.6678
	Males
		Pre-surgery	Post-surgery	Relative change	Dfs		Pre-surgery	Post-surgery	Relative change	Dfs		Pre-surgery	Post-surgery	Relative change	Dfs
	Number of subjects	34					23					2
	Mean	0.7048	0.3892	0.3942	369		0.7308	0.4502	0.3358	261		0.7875	0.3825	0.5006	434
	Minimum	0.315	0.225	-0.0333	86		0.27	0.1845	-0.1733	89		0.495	0.2655	0.4636	104
	Maximum	1.71	1.0935	0.7105	848		1.17	0.792	0.6571	739		1.08	0.4995	0.5375	763
	Variance	0.0943	0.0254	0.0479	52868		0.0585	0.0193	0.0514	22559		0.0856	0.0137	0.0014	108570
	Std	0.307	0.1595	0.2189	230		0.242	0.1389	0.2268	150		0.2925	0.117	0.0369	330
	Significance p-value			<0.001					<0.001					0.046885
	Comparison of conditions, p-values
			Pre-surgery	Post-surgery	Relative change
		NDM v DMT2-NDM	0.7279	0.1393	0.3478
		NDM v DMT2-DMT2	0.825	0.9636	0.1134
		DMT2-NDM v DMT2-DMT2	0.8784	0.6655	0.0325
	Comparison of gender, p-values
			Pre-surgery	Post-surgery	Relative change	Dfs
		NDM	0.155	0.892	0.125	0.307
		DM glycemic to NDM	0.859	0.115	0.123	0.642
		DM glycemic to DM glycemic	0.409	0.338	0.858	0.76
LDL-cholesterol (mmol/L	Females
Range < 3.0		Pre-surgery	Post-surgery	Relative change	Dfs		Pre-surgery	Post-surgery	Relative change	Dfs		Pre-surgery	Post-surgery	Relative change	Dfs
	Number of subjects	143					13					4
	Mean	2.9729	2.1132	0.2739	304		2.6492	1.9508	0.2518	229		3.8413	2.224	0.3178	254
	Minimum	1.25	0.976	-0.7442	80		1.21	0.905	-0.0358	71		1.46	1.505	-0.2318	200
	Maximum	7.105	4.968	0.6359	928		3.98	3.215	0.5896	391		5.15	3.4475	0.6261	366
	Variance	0.7239	0.4272	0.0361	43288		0.6035	0.3827	0.0207	14564		2.0517	0.5503	0.1124	4333
	Std	0.8508	0.6536	0.19	208		0.7769	0.6186	0.1438	121		1.4324	0.7418	0.3353	66
	Significance p-value			<0.001					<0.001					0.199138
	Comparison of conditions, p-values
			Pre-surgery	Post-surgery	Relative change
		NDM v DMT2-NDM	0.1899	0.399	0.6259
		NDM v DMT2-DMT2	0.3713	0.8136	0.8353
		DMT2-NDM v DMT2-DMT2	0.2471	0.5869	0.7588
	Males
		Pre-surgery	Post-surgery	Relative change	Dfs		Pre-surgery	Post-surgery	Relative change	Dfs		Pre-surgery	Post-surgery	Relative change	Dfs
	Number of subjects	34					23					2
	Mean	3.0217	1.8784	0.3752	325		2.5345	2.3067	-0.0661	269		1.4125	1.0675	0.2417	434
	Minimum	1.915	0.925	0.1135	84		1.01	1.285	-2.8162	89		1.205	0.9345	0.2245	104
	Maximum	4.335	2.8065	0.6285	848		4.67	4.1215	0.4509	763		1.62	1.2005	0.259	763
	Variance	0.3667	0.2331	0.0156	60749		0.9263	0.6248	0.5148	34094		0.0431	0.0177	0.0003	108570
	Std	0.6056	0.4828	0.1251	246		0.9625	0.7904	0.7175	185		0.2075	0.133	0.0172	330
	Significance p-value			<0.001					0.67003					0.045315
	Comparison of conditions, p-values
			Pre-surgery	Post-surgery	Relative change
		NDM v DMT2-NDM	0.0422	0.0296	0.009
		NDM v DMT2-DMT2	0.0363	0.0376	0.0027
		DMT2-NDM v DMT2-DMT2	0.0207	0.0011	0.0578
	Comparison of gender, p-values
			Pre-surgery	Post-surgery	Relative change	Dfs
		NDM	0.703	0.022	<0.001	0.656
		DM glycemic to NDM	0.709	0.158	0.056	0.443
		DM glycemic to DM glycemic	0.057	0.07	0.721	0.682
HDL-cholesterol (mmol/L)	Females
Range 0.80 – 2.00		Pre-surgery	Post-surgery	Relative change	Dfs		Pre-surgery	Post-surgery	Relative change	Dfs		Pre-surgery	Post-surgery	Relative change	Dfs
	Number of subjects	145					14					4
	Mean	1.1966	1.2414	-0.0518	130		1.1643	1.2214	-0.0682	125		1.2	1.175	0.0036	154
	Minimum	0.6	0.7	-0.6667	49		0.7	0.7	-0.4	42		1	0.9	-0.3	83
	Maximum	2.1	2.1	0.4167	723		1.6	1.6	0.1875	195		1.4	1.3	0.1429	230
	Variance	0.0657	0.0769	0.0366	8600		0.078	0.0588	0.0225	2552		0.04	0.0269	0.0314	4884
	Std	0.2563	0.2773	0.1914	93		0.2793	0.2425	0.1501	51		0.2	0.1639	0.1771	70
	Significance p-value			<0.001					0.12546					0.974331
	Comparison of conditions, p-values
			Pre-surgery	Post-surgery	Relative change
		NDM v DMT2-NDM	0.6937	0.7826	0.7186
		NDM v DMT2-DMT2	0.9783	0.5396	0.628
		DMT2-NDM v DMT2-DMT2	0.8058	0.7022	0.5509
	Males
		Pre-surgery	Post-surgery	Relative change	Dfs		Pre-surgery	Post-surgery	Relative change	Dfs		Pre-surgery	Post-surgery	Relative change	Dfs
	Number of subjects	34					23					3
	Mean	1.0176	1.0588	-0.0516	116		1.0087	1.0913	-0.0856	149		0.7667	0.9333	-0.3037	131
	Minimum	0.7	0.8	-0.375	63		0.7	0.7	-0.4545	84		0.5	0.9	-0.8	66
	Maximum	1.4	1.6	0.1818	375		1.3	1.6	0.2	469		0.9	1	0	224
	Variance	0.0326	0.033	0.0193	3716		0.0269	0.0469	0.0225	8373		0.0356	0.0022	0.1252	4534
	Std	0.1806	0.1817	0.1389	61		0.164	0.2165	0.1499	92		0.1886	0.0471	0.3539	67
	Significance p-value			0.04047					0.013692					0.348714
	Comparison of conditions, p-values
			Pre-surgery	Post-surgery	Relative change
		NDM v DMT2-NDM	0.8498	0.5648	0.3998
		NDM v DMT2-DMT2	0.1953	0.0298	0.4198
		DMT2-NDM v DMT2-DMT2	0.2054	0.016	0.4759
	Comparison of gender, p-values
			Pre-surgery	Post-surgery	Relative change	Dfs
		NDM	0	0	0.993	0.284
		DM glycemic to NDM	0.083	0.123	0.742	0.324
		DM glycemic to DM glycemic	0.064	0.079	0.347	0.73
Cholesterol (mmol/L)	Females
Range < 5.0		Pre-surgery	Post-surgery	Relative change	Dfs		Pre-surgery	Post-surgery	Relative change	Dfs		Pre-surgery	Post-surgery	Relative change	Dfs
	Number of subjects	145					14					4
	Mean	4.809	3.9455	0.1664	234		4.6357	3.7786	0.1759	182		6.2	4.1	0.2719	254
	Minimum	2.9	2.5	-0.6286	49		3.4	2.4	-0.0278	71		3	3.4	-0.1333	200
	Maximum	8.8	6.4	0.4667	737		6.4	5	0.4667	391		7.9	5.3	0.4571	366
	Variance	0.8827	0.4992	0.0215	32551		0.6966	0.4431	0.0144	11639		3.565	0.515	0.0571	4333
	Std	0.9395	0.7065	0.1466	180		0.8346	0.6657	0.1199	108		1.8881	0.7176	0.2389	66
	Significance p-value			<0.001					<0.001					0.143262
	Comparison of conditions, p-values
			Pre-surgery	Post-surgery	Relative change
		NDM v DMT2-NDM	0.4885	0.4019	0.7923
		NDM v DMT2-DMT2	0.292	0.7356	0.5008
		DMT2-NDM v DMT2-DMT2	0.2478	0.5153	0.5423
	Males
		Pre-surgery	Post-surgery	Relative change	Dfs		Pre-surgery	Post-surgery	Relative change	Dfs		Pre-surgery	Post-surgery	Relative change	Dfs
	Number of subjects	34					23					3
	Mean	4.7441	3.5206	0.2522	244		4.2739	3.9652	0.0174	225		4.9	2.8667	0.3104	364
	Minimum	3.4	2.2	0.0541	84		2.5	2.5	-1.24	89		2.6	2.4	0.0769	104
	Maximum	6.4	4.8	0.48	848		6.5	5.6	0.3559	763		8.5	3.6	0.5765	763
	Variance	0.4466	0.2993	0.0107	54959		1.1254	0.6344	0.1223	24168		6.6467	0.2756	0.0421	82134
	Std	0.6683	0.5471	0.1033	234		1.0609	0.7965	0.3497	155		2.5781	0.5249	0.2052	287
	Significance p-value			<0.001					0.817984					0.165862
	Comparison of conditions, p-values
			Pre-surgery	Post-surgery	Relative change
		NDM v DMT2-NDM	0.0733	0.0285	0.0053
		NDM v DMT2-DMT2	0.9397	0.2149	0.728
		DMT2-NDM v DMT2-DMT2	0.7648	0.0767	0.1653
	Comparison of gender, p-values
			Pre-surgery	Post-surgery	Relative change	Dfs
		NDM	0.645	<0.001	<0.001	0.815
		DM glycemic to NDM	0.272	0.462	0.062	0.348
		DM glycemic to DM glycemic	0.579	0.078	0.856	0.643
ZINC (micromol/L)
11.4 – 18.9	Females
		Pre-surgery	Post-surgery	Relative change	Dfs		Pre-surgery	Post-surgery	Relative change	Dfs		Pre-surgery	Post-surgery	Relative change	Dfs
	Number of subjects	145					13					4
	Mean	10.3772	8.9407	-0.082	285		10.5692	8.3308	0.2148	245		11.675	9.825	0.1561	511
	Minimum	1	0.7	-8.5	82		9.1	2.4	-0.1176	42		10	8.9	0.11	200
	Maximum	14.2	12.9	0.9386	853		12.9	11.4	0.7419	688		12.7	10.7	0.2017	1199
	Variance	4.8596	4.002	1.6774	45625		1.1529	4.9591	0.0391	30249		1.0219	0.4669	0.0019	165701
	Std	2.2044	2.0005	1.2951	214		1.0737	2.2269	0.1978	174		1.0109	0.6833	0.0433	407
	Significance p-value			0.448872					0.002709					0.008285
	Comparison of conditions, p-values
			Pre-surgery	Post-surgery	Relative change
		NDM v DMT2-NDM	0.5996	0.3743	0.0165
		NDM v DMT2-DMT2	0.1084	0.1051	0.0334
		DMT2-NDM v DMT2-DMT2	0.1571	0.0669	0.3609
	Males	NDM					Glycemic DM post NDM					Glycemic DM post DM
		Pre-surgery	Post-surgery	Relative change	Dfs		Pre-surgery	Post-surgery	Relative change	Dfs		Pre-surgery	Post-surgery	Relative change	Dfs
	Number of subjects	34					23					3
	Mean	11	8.9353	-0.0064	286		10.9522	9.7217	-0.4524	245		17.0333	9.0333	0.3252	474
	Minimum	1.1	1.1	-6.9091	84		1.1	1.3	-13.75	84		9.1	8	0.1209	224
	Maximum	14.3	12.3	0.9091	848		17.3	17.7	0.4104	739		31.3	10.4	0.6677	763
	Variance	4.3671	5.1929	1.4857	52852		11.8095	6.3791	8.0531	26497		102.196	1.0156	0.0594	49181
	Std	2.0898	2.2788	1.2189	230		3.4365	2.5257	2.8378	163		10.1092	1.0077	0.2437	222
	Significance p-value			0.976064					0.462507					0.199808
	Comparison of conditions, p-values
			Pre-surgery	Post-surgery	Relative change
		NDM v DMT2-NDM	0.9537	0.246	0.4925
		NDM v DMT2-DMT2	0.4876	0.9111	0.2503
		DMT2-NDM v DMT2-DMT2	0.4849	0.4771	0.2284
	Comparison of gender, p-values
			Pre-surgery	Post-surgery	Relative change	Dfs
		NDM	0.133	0.99	0.752	0.988
		DM glycemic to NDM	0.634	0.109	0.284	0.998
		DM glycemic to DM glycemic	0.532	0.398	0.43	0.900
HBA1C (%)	Females
<6,2		Pre-surgery	Post-surgery	Relative change	Dfs		Pre-surgery	Post-surgery	Relative change	Dfs		Pre-surgery	Post-surgery	Relative change	Dfs
	Number of subjects	145					15					4
	Mean	0.0549	0.0511	0.0681	262		0.0785	0.0567	0.2522	214		0.101	0.072	0.2565	303
	Minimum	0.046	0.044	-0.0545	49		0.063	0.052	0.087	90		0.071	0.065	0.0423	200
	Maximum	0.065	0.058	0.2031	848		0.121	0.063	0.5702	391		0.133	0.085	0.3966	428
	Variance	0	0	0.0022	42991		0.0003	0	0.019	11514		0.0006	0.0001	0.0193	9357
	Std	0.0036	0.0027	0.0473	207		0.0158	0.0036	0.1378	107		0.0247	0.0077	0.139	97
	Significance p-value			<0.001					<0.001					0.049527
	Comparison of conditions, p-values
			Pre-surgery	Post-surgery	Relative change
		NDM v DMT2-NDM	<0.001	<0.001	<0.001
		NDM v DMT2-DMT2	0.048	0.018	0.1004
		DMT2-NDM v DMT2-DMT2	0.2141	0.0381	0.9638
	Males	NDM					Glycemic DM post NDM					Glycemic DM post DM
		Pre-surgery	Post-surgery	Relative change	Dfs		Pre-surgery	Post-surgery	Relative change	Dfs		Pre-surgery	Post-surgery	Relative change	Dfs
	Number of subjects	34					24					4
	Mean	0.0563	0.0512	0.0898	237		0.0789	0.0557	0.272	300		0.0958	0.0678	0.2838	296
	Minimum	0.05	0.043	0.0196	63		0.062	0.048	-0.0161	84		0.079	0.066	0.1646	161
	Maximum	0.065	0.061	0.1864	792		0.125	0.063	0.544	813		0.108	0.07	0.3796	435
	Variance	0	0	0.0012	34152		0.0002	0	0.0169	44472		0.0001	0	0.0062	11805
	Std	0.0037	0.0031	0.0353	185		0.0151	0.0039	0.1299	211		0.0106	0.0015	0.0789	109
	Significance p-value			<0.001					<0.001					0.008333
	Comparison of conditions, p-values
			Pre-surgery	Post-surgery	Relative change
		NDM v DMT2-NDM	<0.001	<0.001	<0.001
		NDM v DMT2-DMT2	0.0072	<0.001	0.0226
		DMT2-NDM v DMT2-DMT2	0.0606	<0.001	0.8324
	Comparison of gender, p-values
			Pre-surgery	Post-surgery	Relative change	Dfs
		NDM	0.053	0.797	0.004	0.506
		DM glycemic to NDM	0.943	0.448	0.669	0.109
		DM glycemic to DM glycemic	0.752	0.413	0.78	0.934
TSH (mIU/L)	Females
Range 0.65 – 4.80		Pre-surgery	Post-surgery	Relative change	Dfs		Pre-surgery	Post-surgery	Relative change	Dfs		Pre-surgery	Post-surgery	Relative change	Dfs
	Number of subjects	149					14					4
	Mean	2.2263	1.5457	-0.2093	277		2.6479	1.5793	0.3164	223		1.9975	1.3725	0.1901	224
	Minimum	0.05	0.01	-65.4444	49		0.31	0.37	-0.1935	71		0.82	0.87	-0.2805	83
	Maximum	9.08	5.98	0.9907	848		6.61	2.83	0.708	391		2.85	1.81	0.6947	366
	Variance	2.1948	0.8158	28.8875	42933		2.1218	0.4513	0.0662	11723		0.544	0.1745	0.1193	10029
	Std	1.4815	0.9032	5.3747	207		1.4566	0.6718	0.2572	108		0.7375	0.4178	0.3454	100
	Significance p-value			0.636398					<0.001					0.410707
	Comparison of conditions, p-values
			Pre-surgery	Post-surgery	Relative change
		NDM v DMT2-NDM	0.3332	0.8691	0.2419
		NDM v DMT2-DMT2	0.6362	0.5341	0.4127
		DMT2-NDM v DMT2-DMT2	0.2962	0.5191	0.5847
	Males	NDM					Glycemic DM post NDM					Glycemic DM post DM
		Pre-surgery	Post-surgery	Relative change	Dfs		Pre-surgery	Post-surgery	Relative change	Dfs		Pre-surgery	Post-surgery	Relative change	Dfs
	Number of subjects	36					23					3
	Mean	2.1083	1.6067	0.2266	241		1.75	1.2883	0.229	240		0.99	0.9567	0.0004	274
	Minimum	0.46	0.26	-0.3922	63		0.39	0.19	-0.4872	84		0.69	0.53	-0.3974	164
	Maximum	4.49	3.96	0.6961	792		3.4	2.7	0.5957	763		1.5	1.25	0.2319	435
	Variance	0.8994	0.793	0.0704	50090		0.6802	0.3455	0.0593	25405		0.1314	0.0953	0.0798	13507
	Std	0.9484	0.8905	0.2653	224		0.8247	0.5878	0.2436	159		0.3625	0.3087	0.2825	116
	Significance p-value			<0.001					<0.001					0.998685
	Comparison of conditions, p-values
			Pre-surgery	Post-surgery	Relative change
		NDM v DMT2-NDM	0.1382	0.1095	0.9714
		NDM v DMT2-DMT2	0.0224	0.066	0.3751
		DMT2-NDM v DMT2-DMT2	0.0673	0.2673	0.3711
	Comparison of gender, p-values
			Pre-surgery	Post-surgery	Relative change	Dfs
		NDM	0.559	0.718	0.328	0.381
		DM glycemic to NDM	0.057	0.207	0.331	0.712
		DM glycemic to DM glycemic	0.103	0.258	0.532	0.645
Magnesium (mmol/L)	Females
0.71 – 0.94		Pre-surgery	Post-surgery	Relative change	Dfs		Pre-surgery	Post-surgery	Relative change	Dfs		Pre-surgery	Post-surgery	Relative change	Dfs
	Number of subjects	145					13					4
	Mean	0.8361	0.8223	0.0123	243		0.7608	0.7731	-0.0273	248		0.73	0.7825	-0.0887	482
	Minimum	0.69	0.68	-0.2727	49		0.61	0.64	-0.2787	79		0.51	0.64	-0.2549	83
	Maximum	1.12	1.12	0.2857	736		0.92	0.91	0.1413	428		0.82	0.9	0.0366	1199
	Variance	0.0049	0.0036	0.0067	28909		0.0099	0.005	0.014	17158		0.0165	0.0086	0.0115	186476
	Std	0.0698	0.0604	0.0816	170		0.0995	0.0705	0.1183	131		0.1286	0.0928	0.1071	432
	Significance p-value			0.073088					0.438905					0.246834
	Comparison of conditions, p-values
			Pre-surgery	Post-surgery	Relative change
		NDM v DMT2-NDM	0.0233	0.0348	0.2758
		NDM v DMT2-DMT2	0.2487	0.5127	0.2008
		DMT2-NDM v DMT2-DMT2	0.7192	0.8776	0.4248
	Males
		Pre-surgery	Post-surgery	Relative change	Dfs		Pre-surgery	Post-surgery	Relative change	Dfs		Pre-surgery	Post-surgery	Relative change	Dfs
	Number of subjects	34					23					3
	Mean	0.8344	0.8182	0.0177	231		0.797	0.8074	-0.0164	215		0.6933	0.6367	0.0738	230
	Minimum	0.75	0.72	-0.1467	86		0.69	0.71	-0.169	84		0.48	0.45	-0.027	104
	Maximum	0.92	0.9	0.1325	792		0.99	0.97	0.1235	729		0.86	0.76	0.186	363
	Variance	0.0016	0.0018	0.0039	30371		0.0036	0.0032	0.0061	23541		0.0252	0.018	0.0076	11200
	Std	0.0394	0.0423	0.0625	174		0.0598	0.0565	0.0781	153		0.1586	0.1342	0.0874	106
	Significance p-value			0.114365					0.335567					0.354448
	Comparison of conditions, p-values
			Pre-surgery	Post-surgery	Relative change
		NDM v DMT2-NDM	0.0141	0.4471	0.0947
		NDM v DMT2-DMT2	0.3353	0.1953	0.4601
		DMT2-NDM v DMT2-DMT2	0.4534	0.2124	0.2785
	Comparison of gender, p-values
			Pre-surgery	Post-surgery	Relative change	Dfs
		NDM	0.854	0.652	0.677	0.728
		DM glycemic to NDM	0.266	0.162	0.776	0.512
		DM glycemic to DM glycemic	0.8	0.267	0.124	0.395
C-reactive protein (mg/L)	Females
Range < 10		Pre-surgery	Post-surgery	Relative change	Dfs		Pre-surgery	Post-surgery	Relative change	Dfs		Pre-surgery	Post-surgery	Relative change	Dfs
	Number of subjects	148					13					4
	Mean	7.4547	1.5122	0.7852	283		7.6923	0.7538	0.7702	272		5.25	0.9	0.775	303
	Minimum	0.3	0.3	-0.5	70		1	0.3	0	71		1	0.3	0.6	200
	Maximum	31	25	0.9786	928		18	2	0.97	712		9	2	0.9667	428
	Variance	37.9073	6.767	0.0408	32730		34.5207	0.2425	0.1096	30047		8.1875	0.485	0.0191	9357
	Std	6.1569	2.6013	0.2019	181		5.8754	0.4924	0.331	173		2.8614	0.6964	0.1382	97
	Significance p-value			<0.001					<0.001					0.002317
	Comparison of conditions, p-values
			Pre-surgery	Post-surgery	Relative change
		NDM v DMT2-NDM	0.8951	0.0041	0.8796
		NDM v DMT2-DMT2	0.2783	0.2376	0.9076
		DMT2-NDM v DMT2-DMT2	0.3268	0.75	0.97
	Males	NDM					Glycemic DM post NDM					Glycemic DM post DM
		Pre-surgery	Post-surgery	Relative change	Dfs		Pre-surgery	Post-surgery	Relative change	Dfs		Pre-surgery	Post-surgery	Relative change	Dfs
	Number of subjects	34					22					3
	Mean	6.4118	1.3971	0.7417	269		7.3636	1.6909	0.6751	265		3.6667	1.4333	0.5611	242
	Minimum	1	0.3	-0.4	84		1	0.3	-1	91		2	0.3	0	66
	Maximum	20	7	0.9625	740		22	9	0.9625	739		6	3	0.85	435
	Variance	24.0069	2.8821	0.0764	34900		37.3223	3.7936	0.1625	23614		2.8889	1.3089	0.1575	22850
	Std	4.8997	1.6977	0.2764	187		6.1092	1.9477	0.4032	154		1.6997	1.1441	0.3968	151
	Significance p-value			<0.001					<0.001					0.183543
	Comparison of conditions, p-values
			Pre-surgery	Post-surgery	Relative change
		NDM v DMT2-NDM	0.5511	0.5734	0.5115
		NDM v DMT2-DMT2	0.1287	0.9695	0.5876
		DMT2-NDM v DMT2-DMT2	0.0706	0.7951	0.7298
	Comparison of gender, p-values
			Pre-surgery	Post-surgery	Relative change	Dfs
		NDM	0.298	0.754	0.398	0.704
		DM glycemic to NDM	0.88	0.047	0.47	0.908
		DM glycemic to DM glycemic	0.474	0.597	0.53	0.645
Amylase (U/L)	Females
<120		Pre-surgery	Post-surgery	Relative change	Dfs		Pre-surgery	Post-surgery	Relative change	Dfs		Pre-surgery	Post-surgery	Relative change	Dfs
	Number of subjects	146					13					4
	Mean	21.7945	19.1849	0.1025	162		24.5385	22.1538	0.108	161		13.75	10.5	0.1056	482
	Minimum	3	3	-0.625	49		4	3	-0.2667	42		5	4	-0.5	83
	Maximum	61	66	0.7377	737		43	42	0.4667	428		24	14	0.5	1199
	Variance	85.4646	79.6165	0.0457	16321		146.249	135.207	0.0308	9465		58.1875	14.75	0.1362	186476
	Std	9.2447	8.9228	0.2137	128		12.0933	11.6279	0.1754	97		7.6281	3.8406	0.3691	432
	Significance p-value			<0.001					0.054267					0.65434
	Comparison of conditions, p-values
			Pre-surgery	Post-surgery	Relative change
		NDM v DMT2-NDM	0.4562	0.4032	0.9197
		NDM v DMT2-DMT2	0.1644	0.0235	0.9894
		DMT2-NDM v DMT2-DMT2	0.095	0.0117	0.9918
	Males
		Pre-surgery	Post-surgery	Relative change	Dfs		Pre-surgery	Post-surgery	Relative change	Dfs		Pre-surgery	Post-surgery	Relative change	Dfs
	Number of subjects	35					23					3
	Mean	20.8286	18.4	0.0485	124		33.4783	20.4348	0.1544	196		37.6667	23	0.3629	198
	Minimum	4	4	-0.3333	63		6	4	-0.4	84		28	18	0.1429	164
	Maximum	54	36	0.617	223		185	38	0.8432	763		50	27	0.4857	224
	Variance	116.028	42.0114	0.0364	2381		1302.86	64.0718	0.1148	25411		84.2222	14	0.0243	632
	Std	10.7716	6.4816	0.1907	49		36.0951	8.0045	0.3388	159		9.1773	3.7417	0.1559	25
	Significance p-value			0.147525					0.043961					0.081229
	Comparison of conditions, p-values
			Pre-surgery	Post-surgery	Relative change
		NDM v DMT2-NDM	0.1228	0.3238	0.1914
		NDM v DMT2-DMT2	0.112	0.2149	0.0931
		DMT2-NDM v DMT2-DMT2	0.6863	0.4615	0.1886
	Comparison of gender, p-values
			Pre-surgery	Post-surgery	Relative change	Dfs
		NDM	0.631	0.559	0.152	0.006
		DM glycemic to NDM	0.299	0.653	0.602	0.439
		DM glycemic to DM glycemic	0.042	0.019	0.339	0.338
Natrium (mmol/L)	Females
Range 137 - 144		Pre-surgery	Post-surgery	Relative change	Dfs		Pre-surgery	Post-surgery	Relative change	Dfs		Pre-surgery	Post-surgery	Relative change	Dfs
	Number of subjects	148					14					4
	Mean	139.676	139.405	0.0018	240		139.214	140.643	-0.0105	229		138.75	139	-0.002	482
	Minimum	135	134	-0.0368	70		135	138	-0.037	42		136	138	-0.0147	83
	Maximum	148	145	0.0608	848		144	144	0.0141	702		141	141	0.0213	1199
	Variance	3.9218	3.4843	0.0003	38734		6.5969	2.6582	0.0003	24667		3.6875	1.5	0.0002	186476
	Std	1.9804	1.8666	0.017	197		2.5685	1.6304	0.0167	157		1.9203	1.2247	0.0138	432
	Significance p-value			0.207736					0.041304					0.821507
	Comparison of conditions, p-values
			Pre-surgery	Post-surgery	Relative change
		NDM v DMT2-NDM	0.5377	0.0196	0.0225
		NDM v DMT2-DMT2	0.467	0.6112	0.6733
		DMT2-NDM v DMT2-DMT2	0.7371	0.1003	0.3934
	Males	NDM					Glycemic DM post NDM					Glycemic DM post DM
		Pre-surgery	Post-surgery	Relative change	Dfs		Pre-surgery	Post-surgery	Relative change	Dfs		Pre-surgery	Post-surgery	Relative change	Dfs
	Number of subjects	36					24					3
	Mean	140.25	140.472	-0.0017	185		138.875	140.167	-0.0095	209		139.667	142.333	-0.0197	131
	Minimum	137	137	-0.0292	63		134	137	-0.0522	89		136	141	-0.0588	66
	Maximum	145	144	0.0213	736		146	145	0.0214	708		143	144	0.014	224
	Variance	3.0764	2.527	0.0002	21213		5.776	3.1389	0.0002	21802		8.2222	1.5556	0.0009	4534
	Std	1.754	1.5897	0.0134	146		2.4033	1.7717	0.0143	148		2.8674	1.2472	0.03	67
	Significance p-value			0.462295					0.004162					0.450573
	Comparison of conditions, p-values
			Pre-surgery	Post-surgery	Relative change
		NDM v DMT2-NDM	0.0233	0.5069	0.0432
		NDM v DMT2-DMT2	0.8017	0.1599	0.4852
		DMT2-NDM v DMT2-DMT2	0.7375	0.1161	0.678
	Comparison of gender, p-values
			Pre-surgery	Post-surgery	Relative change	Dfs
		NDM	0.095	0.001	0.199	0.069
		DM glycemic to NDM	0.7	0.421	0.853	0.71
		DM glycemic to DM glycemic	0.717	0.039	0.499	0.255
Albumin (g/L)	Females
		Pre-surgery	Post-surgery	Relative change	Dfs		Pre-surgery	Post-surgery	Relative change	Dfs		Pre-surgery	Post-surgery	Relative change	Dfs
	Number of subjects	149					13					4
	Mean	37.6174	36.1074	0.0371	280		37.3077	35.6154	0.046	231		35	35.25	-0.0103	462
	Minimum	29	29	-0.2069	58		34	27	-0.0571	42		32	34	-0.0938	200
	Maximum	48	47	0.1951	848		40	39	0.25	412		38	36	0.0526	1199
	Variance	9.149	7.4247	0.0051	38149		2.9822	11.4675	0.0054	12527		5	0.6875	0.0028	181293
	Std	3.0247	2.7248	0.0715	195		1.7269	3.3864	0.0733	112		2.2361	0.8292	0.0528	426
	Significance p-value			<0.001					0.050303					0.758017
	Comparison of conditions, p-values
			Pre-surgery	Post-surgery	Relative change
		NDM v DMT2-NDM	0.5848	0.6317	0.692
		NDM v DMT2-DMT2	0.1341	0.1728	0.2177
		DMT2-NDM v DMT2-DMT2	0.1718	0.7418	0.1781
	Males
		Pre-surgery	Post-surgery	Relative change	Dfs		Pre-surgery	Post-surgery	Relative change	Dfs		Pre-surgery	Post-surgery	Relative change	Dfs
	Number of subjects	37					23					3
	Mean	39.1081	37.973	0.0277	182		38.6957	37.3478	0.034	273		36.6667	37	-0.0126	131
	Minimum	34	31	-0.0857	85		34	33	-0.0588	84		34	35	-0.0571	66
	Maximum	44	44	0.2045	388		42	42	0.122	763		41	39	0.0488	224
	Variance	8.3126	9.3776	0.0034	8265		3.7769	4.6616	0.0023	46891		9.5556	2.6667	0.002	4534
	Std	2.8832	3.0623	0.0581	91		1.9434	2.1591	0.0482	217		3.0912	1.633	0.0448	67
	Significance p-value			0.00694					0.003208					0.729699
	Comparison of conditions, p-values
			Pre-surgery	Post-surgery	Relative change
		NDM v DMT2-NDM	0.5182	0.3669	0.66
		NDM v DMT2-DMT2	0.3804	0.4997	0.3302
		DMT2-NDM v DMT2-DMT2	0.4523	0.7998	0.2758
	Comparison of gender, p-values
			Pre-surgery	Post-surgery	Relative change	Dfs
		NDM	0.008	0.002	0.411	<0.001
		DM glycemic to NDM	0.041	0.127	0.616	0.46
		DM glycemic to DM glycemic	0.554	0.266	0.96	0.273
Phosphate (mmol/L)	Females
Range 0.76 – 1.41		Pre-surgery	Post-surgery	Relative change	Dfs		Pre-surgery	Post-surgery	Relative change	Dfs		Pre-surgery	Post-surgery	Relative change	Dfs
	Number of subjects	148					13					4
	Mean	0.9745	1.0278	-0.073	241		1.0746	1.0215	0.0187	156		1.2	1.165	-0.0047	224
	Minimum	0.57	0.61	-0.5281	49		0.68	0.76	-0.2754	42		1	1.06	-0.1696	83
	Maximum	1.35	1.36	0.4961	848		1.6	1.29	0.291	428		1.61	1.31	0.3043	366
	Variance	0.028	0.0199	0.0263	43206		0.0634	0.0208	0.0257	12784		0.0579	0.0085	0.0334	10029
	Std	0.1674	0.1411	0.1621	208		0.2518	0.1442	0.1602	113		0.2405	0.0923	0.1828	100
	Significance p-value			<0.001					0.692724					0.967358
	Comparison of conditions, p-values
			Pre-surgery	Post-surgery	Relative change
		NDM v DMT2-NDM	0.1992	0.8874	0.0774
		NDM v DMT2-DMT2	0.2027	0.0791	0.5653
		DMT2-NDM v DMT2-DMT2	0.4616	0.071	0.8484
	Males
Range 0.71 – 1.23		Pre-surgery	Post-surgery	Relative change	Dfs		Pre-surgery	Post-surgery	Relative change	Dfs		Pre-surgery	Post-surgery	Relative change	Dfs
	Number of subjects	36					23					3
	Mean	0.915	0.9475	-0.0653	156		0.9452	0.9678	-0.0465	245		0.9467	1.1333	-0.2107	198
	Minimum	0.43	0.66	-0.72	63		0.56	0.74	-0.5714	84		0.78	1.05	-0.3718	164
	Maximum	1.21	1.27	0.2525	758		1.36	1.28	0.2868	763		1.04	1.28	-0.0294	224
	Variance	0.0295	0.0167	0.0418	16363		0.0347	0.0219	0.0301	38906		0.014	0.0108	0.0197	632
	Std	0.1719	0.1291	0.2045	128		0.1863	0.1479	0.1736	197		0.1181	0.104	0.1405	25
	Significance p-value			0.067318					0.222135					0.168059
	Comparison of conditions, p-values
			Pre-surgery	Post-surgery	Relative change
		NDM v DMT2-NDM	0.5423	0.5988	0.7128
		NDM v DMT2-DMT2	0.7482	0.1169	0.277
		DMT2-NDM v DMT2-DMT2	0.9885	0.1372	0.2332
	Comparison of gender, p-values
			Pre-surgery	Post-surgery	Relative change	Dfs
		NDM	0.07	0.002	0.836	0.003
		DM glycemic to NDM	0.135	0.313	0.281	0.105
		DM glycemic to DM glycemic	0.183	0.745	0.216	0.689
Potasium (mmol/L)	Females
Range 3.5 – 4.6		Pre-surgery	Post-surgery	Relative change	Dfs		Pre-surgery	Post-surgery	Relative change	Dfs		Pre-surgery	Post-surgery	Relative change	Dfs
	Number of subjects	147					14					4
	Mean	3.8701	3.5868	0.0707	214		3.8429	3.4286	0.1044	225		4.05	3.85	0.05	303
	Minimum	2.9	2.8	-0.1176	49		3	2.4	-0.0667	42		3.9	3.5	-0.025	200
	Maximum	4.9	4.2	0.2927	822		4.4	4	0.3077	748		4.3	4.2	0.125	428
	Variance	0.0746	0.0857	0.006	28560		0.1267	0.202	0.0136	33879		0.0225	0.0925	0.0032	9357
	Std	0.2732	0.2927	0.0777	169		0.356	0.4495	0.1166	184		0.15	0.3041	0.0563	97
	Significance p-value			<0.001					0.006624					0.221446
	Comparison of conditions, p-values
			Pre-surgery	Post-surgery	Relative change
		NDM v DMT2-NDM	0.792	0.2332	0.3249
		NDM v DMT2-DMT2	0.1266	0.231	0.5741
		DMT2-NDM v DMT2-DMT2	0.142	0.095	0.2646
	Males
		Pre-surgery	Post-surgery	Relative change	Dfs		Pre-surgery	Post-surgery	Relative change	Dfs		Pre-surgery	Post-surgery	Relative change	Dfs
	Number of subjects	36					24					3
	Mean	3.8361	3.6239	0.0522	176		3.9375	3.6937	0.0596	244		4.1333	3.8	0.0803	230
	Minimum	3.1	3	-0.0882	63		2.5	2.3	-0.0714	84		3.9	3.4	0.0256	104
	Maximum	4.4	4	0.2308	848		4.4	4.5	0.2381	763		4.6	4.2	0.1282	363
	Variance	0.079	0.0804	0.0065	19777		0.1657	0.1655	0.0055	34411		0.1089	0.1067	0.0018	11200
	Std	0.281	0.2836	0.0805	141		0.407	0.4068	0.0744	186		0.33	0.3266	0.0421	106
	Significance p-value			<0.001					<0.001					0.11459
	Comparison of conditions, p-values
			Pre-surgery	Post-surgery	Relative change
		NDM v DMT2-NDM	0.3039	0.4778	0.7203
		NDM v DMT2-DMT2	0.3298	0.5276	0.4563
		DMT2-NDM v DMT2-DMT2	0.4967	0.6994	0.5798
	Comparison of gender, p-values
			Pre-surgery	Post-surgery	Relative change	Dfs
		NDM	0.521	0.493	0.224	0.176
		DM glycemic to NDM	0.473	0.091	0.228	0.776
		DM glycemic to DM glycemic	0.763	0.871	0.524	0.48
eGFR (ml/min per 1.73m²)	Females
Range >60		Pre-surgery	Post-surgery	Relative change	Dfs		Pre-surgery	Post-surgery	Relative change	Dfs		Pre-surgery	Post-surgery	Relative change	Dfs
	Number of subjects	148					14					4
	Mean	84.318	84.3494	-0.0029	184		83.7325	83.6343	-0.0056	223		90	90	0	154
	Minimum	52.7639	31.0453	-0.2536	58		54.7004	64.5934	-0.1809	79		90	90	0	83
	Maximum	90.6636	90.5015	0.5987	853		90	90	0.195	702		90	90	0	230
	Variance	76.7653	108.844	0.0116	31409		117.648	82.2088	0.0062	28311		0	0	0	4884
	Std	8.7616	10.4328	0.1076	177		10.8466	9.0669	0.0788	168		0	0	0	70
	Significance p-value			0.742401					0.80184					NA
	Comparison of conditions, p-values
			Pre-surgery	Post-surgery	Relative change
		NDM v DMT2-NDM	0.8525	0.7913	0.9109
		NDM v DMT2-DMT2	0	0	0.7424
		DMT2-NDM v DMT2-DMT2	0.0575	0.0251	0.8018
	Males
		Pre-surgery	Post-surgery	Relative change	Dfs		Pre-surgery	Post-surgery	Relative change	Dfs		Pre-surgery	Post-surgery	Relative change	Dfs
	Number of subjects	36					24					3
	Mean	86.8247	87.3536	-0.0087	200		85.1052	84.8306	-0.0045	173		88.7527	89.35	-0.0068	165
	Minimum	71.9138	75.634	-0.2103	63		44.0018	53.4709	-0.4173	84		87.1396	88.05	-0.0104	66
	Maximum	90	90	0.1473	848		90.8009	90	0.2952	733		90	90	0	224
	Variance	29.4198	17.9265	0.0037	38351		118.576	108.128	0.0123	21537		1.4306	0.845	0	4988
	Std	5.424	4.234	0.0605	196		10.8893	10.3985	0.1107	147		1.1961	0.9192	0.0048	71
	Significance p-value			0.399988					0.847481					0.18381
	Comparison of conditions, p-values
			Pre-surgery	Post-surgery	Relative change
		NDM v DMT2-NDM	0.4879	0.2786	0.8684
		NDM v DMT2-DMT2	0.1575	0.0688	0.8588
		DMT2-NDM v DMT2-DMT2	0.145	0.0569	0.9227
	Comparison of gender, p-values
			Pre-surgery	Post-surgery	Relative change	Dfs
		NDM	0.035	0.008	0.67	0.658
		DM glycemic to NDM	0.719	0.721	0.972	0.375
		DM glycemic to DM glycemic	0.278	0.423	0.184	0.871
C-Peptide (pmol/L)	Females
Range 180 – 630		Pre-surgery	Post-surgery	Relative change	Dfs		Pre-surgery	Post-surgery	Relative change	Dfs		Pre-surgery	Post-surgery	Relative change	Dfs
	Number of subjects	107					8					2
	Mean	1109.57	682.523	0.343	272		1624.38	840.875	0.4356	268		1243	820.5	0.2961	323
	Minimum	409	348	-4.4812	82		931	605	0.1246	86		812	674	0.17	218
	Maximum	2260	3497	0.6931	822		2471	1279	0.72	688		1674	967	0.4223	428
	Variance	102188	109466	0.2477	29825		277526	41893.9	0.0332	40526		185761	21462.2	0.0159	11025
	Std	319.669	330.856	0.4976	173		526.807	204.68	0.1822	201		431	146.5	0.1262	105
	Significance p-value			<0.001					<0.001					0.256445
	Comparison of conditions, p-values
			Pre-surgery	Post-surgery	Relative change
		NDM v DMT2-NDM	0.0364	0.0892	0.2884
		NDM v DMT2-DMT2	0.8089	0.5152	0.7759
		DMT2-NDM v DMT2-DMT2	0.5315	0.9156	0.4516
	Males
		Pre-surgery	Post-surgery	Relative change	Dfs		Pre-surgery	Post-surgery	Relative change	Dfs		Pre-surgery	Post-surgery	Relative change	Dfs
	Number of subjects	28					20					2
	Mean	1330.82	720.332	0.4255	360		1445.95	771.8	0.3877	238		592.5	365	0.187	134
	Minimum	647	341	0.0847	86		707	458	-0.2051	84		153	165	-0.0784	104
	Maximum	2086	1075	0.7625	848		4187	1234	0.8171	469		1032	565	0.4525	164
	Variance	145086	33615.4	0.0284	61857		513201	27800.5	0.0545	14169		193160	40000	0.0705	900
	Std	380.902	183.345	0.1684	249		716.38	166.735	0.2335	119		439.5	200	0.2655	30
	Significance p-value			<0.001					<0.001					0.609255
	Comparison of conditions, p-values
			Pre-surgery	Post-surgery	Relative change
		NDM v DMT2-NDM	0.5278	0.3282	0.55
		NDM v DMT2-DMT2	0.3358	0.3193	0.5329
		DMT2-NDM v DMT2-DMT2	0.2737	0.2818	0.5862
	Comparison of gender, p-values
			Pre-surgery	Post-surgery	Relative change	Dfs
		NDM	0.008	0.431	0.159	0.091
		DM glycemic to NDM	0.499	0.441	0.591	0.722
		DM glycemic to DM glycemic	0.401	0.219	0.758	0.307
Calcium ion (mmol/L)	Females
Range 1.18 – 1.32		Pre-surgery	Post-surgery	Relative change	Dfs		Pre-surgery	Post-surgery	Relative change	Dfs		Pre-surgery	Post-surgery	Relative change	Dfs
	Number of subjects	150					13					4
	Mean	1.2299	1.2151	0.0115	324		1.2185	1.2238	-0.0046	247		1.24	1.2225	0.0139	579
	Minimum	1.15	1.11	-0.0496	49		1.17	1.13	-0.0513	92		1.22	1.17	-0.016	218
	Maximum	1.43	1.39	0.0794	853		1.3	1.29	0.0583	702		1.26	1.27	0.0714	1199
	Variance	0.0017	0.0013	0.0009	58869		0.0014	0.0018	0.0007	26827		0.0003	0.0014	0.0012	137351
	Std	0.0412	0.0363	0.0293	243		0.0378	0.0422	0.0266	164		0.0158	0.037	0.0344	371
	Significance p-value			<0.001					0.556147					0.534631
	Comparison of conditions, p-values
			Pre-surgery	Post-surgery	Relative change
		NDM v DMT2-NDM	0.3317	0.4986	0.0637
		NDM v DMT2-DMT2	0.3612	0.7544	0.9125
		DMT2-NDM v DMT2-DMT2	0.1565	0.9584	0.4337
	Males
		Pre-surgery	Post-surgery	Relative change	Dfs		Pre-surgery	Post-surgery	Relative change	Dfs		Pre-surgery	Post-surgery	Relative change	Dfs
	Number of subjects	36					23					3
	Mean	1.2264	1.2142	0.0096	325		1.2309	1.22	0.0084	271		1.2233	1.2	0.0176	364
	Minimum	1.14	1.13	-0.0427	84		1.16	1.17	-0.0331	84		1.17	1.19	-0.0171	104
	Maximum	1.31	1.3	0.0551	848		1.3	1.31	0.0635	763		1.3	1.22	0.0615	763
	Variance	0.0014	0.0013	0.0006	69677		0.0015	0.001	0.0006	45445		0.0031	0.0002	0.0011	82134
	Std	0.0375	0.0366	0.0253	264		0.0382	0.0323	0.0243	213		0.0556	0.0141	0.0328	287
	Significance p-value			0.030531					0.119804					0.526916
	Comparison of conditions, p-values
			Pre-surgery	Post-surgery	Relative change
		NDM v DMT2-NDM	0.6663	0.5315	0.8549
		NDM v DMT2-DMT2	0.9455	0.2981	0.7657
		DMT2-NDM v DMT2-DMT2	0.8671	0.1705	0.7327
	Comparison of gender, p-values
			Pre-surgery	Post-surgery	Relative change	Dfs
		NDM	0.623	0.889	0.705	0.997
		DM glycemic to NDM	0.371	0.786	0.173	0.715
		DM glycemic to DM glycemic	0.716	0.392	0.908	0.499
Trombocytes (10E9/L)	Females
		Pre-surgery	Post-surgery	Relative change	Dfs		Pre-surgery	Post-surgery	Relative change	Dfs		Pre-surgery	Post-surgery	Relative change	Dfs
	Number of subjects	148					13					4
	Mean	278.797	243.378	0.1192	275		292.538	254.538	0.1298	306		308.75	266.25	0.1552	511
	Minimum	148	134	-0.427	58		203	154	-0.1118	90		234	135	-0.0138	200
	Maximum	458	426	0.3911	848		395	412	0.3446	712		357	347	0.4231	1199
	Variance	3719.66	2902.78	0.0136	40444		4075.33	4612.86	0.0153	40082		2578.69	6258.69	0.0293	165701
	Std	60.989	53.8774	0.1166	201		63.8383	67.9181	0.1237	200		50.7808	79.1119	0.1712	407
	Significance p-value			<0.001					0.00342					0.21443
	Comparison of conditions, p-values
			Pre-surgery	Post-surgery	Relative change
		NDM v DMT2-NDM	0.4839	0.588	0.78
		NDM v DMT2-DMT2	0.3843	0.6519	0.7406
		DMT2-NDM v DMT2-DMT2	0.6573	0.8248	0.821
	Males
		Pre-surgery	Post-surgery	Relative change	Dfs		Pre-surgery	Post-surgery	Relative change	Dfs		Pre-surgery	Post-surgery	Relative change	Dfs
	Number of subjects	36					23					3
	Mean	228.25	208.389	0.0824	223		237.826	220.043	0.0708	299		221.667	220.667	-0.0279	131
	Minimum	136	102	-0.6056	84		137	121	-0.2207	91		177	172	-0.3616	66
	Maximum	313	311	0.3055	735		370	380	0.3098	763		286	249	0.1485	224
	Variance	2330.91	2312.57	0.0227	29366		3401.1	3368.13	0.015	50702		2173.56	1194.89	0.0557	4534
	Std	48.2795	48.0892	0.1507	171		58.319	58.0356	0.1225	225		46.6214	34.5672	0.2361	67
	Significance p-value			0.002654					0.012779					0.882641
	Comparison of conditions, p-values
			Pre-surgery	Post-surgery	Relative change
		NDM v DMT2-NDM	0.5233	0.4357	0.7514
		NDM v DMT2-DMT2	0.8624	0.6726	0.578
		DMT2-NDM v DMT2-DMT2	0.682	0.9832	0.6158
	Comparison of gender, p-values
			Pre-surgery	Post-surgery	Relative change	Dfs
		NDM	<0.001	<0.001	0.183	0.12
		DM glycemic to NDM	0.022	0.151	0.195	0.923
		DM glycemic to DM glycemic	0.111	0.424	0.408	0.205
Hemoglobin (mmol/L)	Females
Range 7.3 – 9.5		Pre-surgery	Post-surgery	Relative change	Dfs		Pre-surgery	Post-surgery	Relative change	Dfs		Pre-surgery	Post-surgery	Relative change	Dfs
	Number of subjects	148					14					4
	Mean	8.4331	7.7818	0.0769	284		8	7.6071	0.0458	205		8.475	7.6	0.0971	579
	Minimum	6.8	4.4	-0.0659	81		6.3	6.5	-0.039	42		7.5	7.4	-0.0267	218
	Maximum	10	9.7	0.4359	848		9.4	8.7	0.1383	428		9.3	7.9	0.2043	1199
	Variance	0.353	0.5428	0.0044	43949		0.6171	0.3278	0.0025	15213		0.4119	0.045	0.007	137351
	Std	0.5942	0.7368	0.0661	210		0.7856	0.5725	0.0501	123		0.6418	0.2121	0.0838	371
	Significance p-value			<0.001					0.005758					0.138417
	Comparison of conditions, p-values
			Pre-surgery	Post-surgery	Relative change
		NDM v DMT2-NDM	0.0724	0.3188	0.0526
		NDM v DMT2-DMT2	0.9176	0.2452	0.7048
		DMT2-NDM v DMT2-DMT2	0.3169	0.9721	0.3732
	Males
Range 8.3 – 10.5		Pre-surgery	Post-surgery	Relative change	Dfs		Pre-surgery	Post-surgery	Relative change	Dfs		Pre-surgery	Post-surgery	Relative change	Dfs
	Number of subjects	36					23					3
	Mean	9.3556	8.7583	0.0636	324		9.2348	8.6174	0.0644	159		8.8333	7.5667	0.1454	474
	Minimum	8.3	7.3	-0.0235	87		7.5	7.3	-0.026	84		7.9	6.4	0.1124	224
	Maximum	10.2	10	0.1798	848		10.9	9.9	0.1616	469		9.7	8.4	0.1899	763
	Variance	0.2519	0.3924	0.0025	63259		0.684	0.4484	0.0027	7993		0.5422	0.7222	0.0011	49181
	Std	0.5019	0.6264	0.0497	252		0.827	0.6696	0.0523	89		0.7364	0.8498	0.0327	222
	Significance p-value			<0.001					<0.001					0.024298
	Comparison of conditions, p-values
			Pre-surgery	Post-surgery	Relative change
		NDM v DMT2-NDM	0.5414	0.432	0.9528
		NDM v DMT2-DMT2	0.422	0.1825	0.0562
		DMT2-NDM v DMT2-DMT2	0.528	0.2179	0.0503
	Comparison of gender, p-values
			Pre-surgery	Post-surgery	Relative change	Dfs
		NDM	<0.001	<0.001	0.189	0.385
		DM glycemic to NDM	<0.001	<0.001	0.305	0.248
		DM glycemic to DM glycemic	0.606	0.961	0.416	0.709
Iron (micromol/L)	Females
Range 9 – 24		Pre-surgery	Post-surgery	Relative change	Dfs		Pre-surgery	Post-surgery	Relative change	Dfs		Pre-surgery	Post-surgery	Relative change	Dfs
	Number of subjects	145					13					4
	Mean	14.0345	12.4483	0.0503	232		12.7692	11.0769	0.1063	226		14.25	12.5	-0.0592	204
	Minimum	6	3	-2.6667	81		7	5	-0.5714	42		8	8	-0.4167	83
	Maximum	28	22	0.7692	848		25	23	0.4444	428		25	17	0.68	428
	Variance	21.0264	15.9301	0.1606	35149		22.3314	18.3787	0.0636	15025		41.1875	13.25	0.1868	19734
	Std	4.5855	3.9913	0.4008	187		4.7256	4.287	0.2522	123		6.4177	3.6401	0.4321	140
	Significance p-value			0.133926					0.16986					0.827819
	Comparison of conditions, p-values
			Pre-surgery	Post-surgery	Relative change
		NDM v DMT2-NDM	0.3869	0.3029	0.4938
		NDM v DMT2-DMT2	0.9574	0.9821	0.692
		DMT2-NDM v DMT2-DMT2	0.7274	0.5836	0.5633
	Males
		Pre-surgery	Post-surgery	Relative change	Dfs		Pre-surgery	Post-surgery	Relative change	Dfs		Pre-surgery	Post-surgery	Relative change	Dfs
	Number of subjects	34					23					3
	Mean	15.7059	14.2176	0.0418	180		17.087	15.6957	0.0265	181		13	14.6667	-0.1272	274
	Minimum	7	6	-0.9	63		6	7	-0.6667	84		10	8	-0.7692	164
	Maximum	25	21	0.5625	720		29	31	0.5714	469		16	23	0.2	435
	Variance	18.0311	15.4573	0.1198	17518		42.0794	28.6465	0.0725	12894		6	38.8889	0.2061	13507
	Std	4.2463	3.9316	0.3461	132		6.4869	5.3522	0.2693	114		2.4495	6.2361	0.454	116
	Significance p-value			0.492404					0.648364					0.730117
	Comparison of conditions, p-values
			Pre-surgery	Post-surgery	Relative change
		NDM v DMT2-NDM	0.3846	0.2737	0.8549
		NDM v DMT2-DMT2	0.2528	0.9286	0.6532
		DMT2-NDM v DMT2-DMT2	0.1226	0.84	0.6812
	Comparison of gender, p-values
			Pre-surgery	Post-surgery	Relative change	Dfs
		NDM	0.05	0.024	0.902	0.065
		DM glycemic to NDM	0.034	0.01	0.397	0.301
		DM glycemic to DM glycemic	0.775	0.688	0.875	0.569
LDH (U/L)	Females	NDM					Glycemic DM post NDM					Glycemic DM post DM
Range 115 – 255		Pre-surgery	Post-surgery	Relative change	Dfs		Pre-surgery	Post-surgery	Relative change	Dfs		Pre-surgery	Post-surgery	Relative change	Dfs
	Number of subjects	141					13					4
	Mean	161.759	137.447	0.1414	278		149.846	135.154	0.0905	256		144.25	132	0.0852	224
	Minimum	81	66	-0.176	49		110	94	-0.2014	42		133	120	0.0504	83
	Maximum	249	197	0.383	836		194	175	0.2835	702		168	154	0.1095	366
	Variance	778.864	443.013	0.0106	40197		713.822	643.207	0.018	40704		192.688	182	0.0005	10029
	Std	27.9081	21.0479	0.1029	200		26.7175	25.3615	0.1343	202		13.8812	13.4907	0.0222	100
	Significance p-value			<0.001					0.037813					0.006897
	Comparison of conditions, p-values
			Pre-surgery	Post-surgery	Relative change
		NDM v DMT2-NDM	0.1613	0.7655	0.2217
		NDM v DMT2-DMT2	0.1131	0.5399	0.0098
		DMT2-NDM v DMT2-DMT2	0.6267	0.7747	0.8995
	Males	NDM					Glycemic DM post NDM					Glycemic DM post DM
		Pre-surgery	Post-surgery	Relative change	Dfs		Pre-surgery	Post-surgery	Relative change	Dfs		Pre-surgery	Post-surgery	Relative change	Dfs
	Number of subjects	32					23					2
	Mean	166.719	134.062	0.1886	222		152.565	131.826	0.1318	177		161	155	0.0357	136
	Minimum	85	63	0.0539	86		80	58	-0.1508	89		158	144	-0.0506	66
	Maximum	226	176	0.4071	720		234	197	0.3378	469		164	166	0.122	206
	Variance	883.515	587.246	0.0116	19251		1274.16	949.1	0.0112	11254		9	121	0.0074	4900
	Std	29.724	24.2332	0.1077	139		35.6954	30.8075	0.1057	106		3	11	0.0863	70
	Significance p-value			<0.001					<0.001					0.75053
	Comparison of conditions, p-values
			Pre-surgery	Post-surgery	Relative change
		NDM v DMT2-NDM	0.1354	0.778	0.0617
		NDM v DMT2-DMT2	0.3672	0.2767	0.3159
		DMT2-NDM v DMT2-DMT2	0.3153	0.2238	0.4582
	Comparison of gender, p-values
			Pre-surgery	Post-surgery	Relative change	Dfs
		NDM	0.4	0.476	0.031	0.065
		DM glycemic to NDM	0.804	0.738	0.368	0.224
		DM glycemic to DM glycemic	0.128	0.225	0.668	0.417
T3, unbound (pmol/L)	Females
Range 3.5 – 6.5		Pre-surgery	Post-surgery	Relative change	Dfs		Pre-surgery	Post-surgery	Relative change	Dfs		Pre-surgery	Post-surgery	Relative change	Dfs
	Number of subjects	149					13					4
	Mean	4.8919	4.2537	0.1263	308		4.7692	3.8692	0.1833	259		4.35	3.95	0.0735	358
	Minimum	3.7	2.8	-0.1957	78		4.1	3.2	0.0476	42		3.3	3.4	-0.1212	200
	Maximum	6.6	7.4	0.4259	928		5.5	4.4	0.3091	688		4.8	4.6	0.2917	784
	Variance	0.3224	0.3654	0.0117	47556		0.2006	0.1006	0.0076	26224		0.3825	0.2025	0.025	60606
	Std	0.5678	0.6045	0.1083	218		0.4479	0.3172	0.0871	162		0.6185	0.45	0.158	246
	Significance p-value			<0.001					<0.001					0.479351
	Comparison of conditions, p-values
			Pre-surgery	Post-surgery	Relative change
		NDM v DMT2-NDM	0.3858	0.0015	0.0491
		NDM v DMT2-DMT2	0.2265	0.3289	0.6043
		DMT2-NDM v DMT2-DMT2	0.3342	0.7848	0.3195
	Males
		Pre-surgery	Post-surgery	Relative change	Dfs		Pre-surgery	Post-surgery	Relative change	Dfs		Pre-surgery	Post-surgery	Relative change	Dfs
	Number of subjects	36					23					3
	Mean	5.4222	4.675	0.1324	288		5.0826	4.5826	0.0943	266		4.6	4.1	0.1098	398
	Minimum	4.4	3.7	-0.0577	63		4.1	3.4	-0.0435	89		3.7	3.1	0.0217	206
	Maximum	6.5	5.9	0.4	785		7.1	5.8	0.2	763		5.5	4.7	0.1622	763
	Variance	0.2945	0.2397	0.0095	51350		0.4797	0.3214	0.0057	35514		0.54	0.5067	0.0039	66788
	Std	0.5427	0.4895	0.0976	227		0.6926	0.567	0.0755	188		0.7348	0.7118	0.0626	258
	Significance p-value			<0.001					<0.001					0.131403
	Comparison of conditions, p-values
			Pre-surgery	Post-surgery	Relative change
		NDM v DMT2-NDM	0.058	0.5317	0.1046
		NDM v DMT2-DMT2	0.2522	0.3715	0.6699
		DMT2-NDM v DMT2-DMT2	0.454	0.4405	0.7681
	Comparison of gender, p-values
			Pre-surgery	Post-surgery	Relative change	Dfs
		NDM	<0.001	<0.001	0.747	0.633
		DM glycemic to NDM	0.12	<0.001	0.007	0.908
		DM glycemic to DM glycemic	0.713	0.808	0.738	0.872
Vitamin D (nmol/L)	Females
Range >50		Pre-surgery	Post-surgery	Relative change	Dfs		Pre-surgery	Post-surgery	Relative change	Dfs		Pre-surgery	Post-surgery	Relative change	Dfs
	Number of subjects	150					13					4
	Mean	48.8913	57.906	-0.4303	260		59.0154	63.9077	-0.3483	229		49.45	50.6	-0.455	329
	Minimum	10	8	-6.74	70		10.7	15	-2.2068	42		18.3	18.9	-2.2247	83
	Maximum	119	121	0.7135	928		118	133	0.3317	748		112	84.3	0.5781	784
	Variance	570.752	463.801	0.8277	37755		1243.17	846.985	0.4666	31292		1405	814.125	1.1734	72416
	Std	23.8904	21.5361	0.9098	194		35.2586	29.103	0.6831	177		37.4834	28.5329	1.0832	269
	Significance p-value			<0.001					0.10275					0.519539
	Comparison of conditions, p-values
			Pre-surgery	Post-surgery	Relative change
		NDM v DMT2-NDM	0.3466	0.4967	0.7024
		NDM v DMT2-DMT2	0.9811	0.6884	0.9711
		DMT2-NDM v DMT2-DMT2	0.7078	0.506	0.8794
	Males
		Pre-surgery	Post-surgery	Relative change	Dfs		Pre-surgery	Post-surgery	Relative change	Dfs		Pre-surgery	Post-surgery	Relative change	Dfs
	Number of subjects	36					23					3
	Mean	37.0917	47.2528	-0.6683	198		38.5	50.9304	-0.5341	184		50.6	52.9667	-0.3878	398
	Minimum	11.8	13	-4.1439	84		16.8	13.9	-2.0412	84		24.1	47	-1.6515	206
	Maximum	85.2	76	0.6331	752		75.6	111	0.5633	469		71.6	63.9	0.3436	763
	Variance	435.483	291.626	1.2224	25646		334.973	542.331	0.6	13510		391.167	59.9356	0.805	66788
	Std	20.8682	17.0771	1.1056	160		18.3023	23.288	0.7746	116		19.7779	7.7418	0.8972	258
	Significance p-value			<0.001					0.003811					0.603219
	Comparison of conditions, p-values
			Pre-surgery	Post-surgery	Relative change
		NDM v DMT2-NDM	0.79	0.5259	0.5926
		NDM v DMT2-DMT2	0.4378	0.4191	0.7071
		DMT2-NDM v DMT2-DMT2	0.4816	0.7918	0.8419
	Comparison of gender, p-values
			Pre-surgery	Post-surgery	Relative change	Dfs
		NDM	0.005	0.002	0.243	0.053
		DM glycemic to NDM	0.079	0.198	0.476	0.44
		DM glycemic to DM glycemic	0.966	0.899	0.943	0.787
Bilirubin, total (micromol/L)	Females
Range 5 – 25		Pre-surgery	Post-surgery	Relative change	Dfs		Pre-surgery	Post-surgery	Relative change	Dfs		Pre-surgery	Post-surgery	Relative change	Dfs
	Number of subjects	145					13					4
	Mean	7.4	7.7	-0.0998	251		7.2308	8.9231	-0.1879	196		5.25	6.75	-0.3655	204
	Minimum	3	4	-1.75	81		3	3	-0.6667	42		3	5	-1	83
	Maximum	30	27	0.5833	853		21	35	0.1818	412		7	10	0.1667	428
	Variance	13.6469	11.8305	0.1161	38584		21.716	65.9172	0.1072	14229		2.1875	3.6875	0.1793	19734
	Std	3.6942	3.4395	0.3407	196		4.66	8.1189	0.3273	119		1.479	1.9203	0.4234	140
	Significance p-value			<0.001					0.070049					0.231787
	Comparison of conditions, p-values
			Pre-surgery	Post-surgery	Relative change
		NDM v DMT2-NDM	0.9042	0.6136	0.3868
		NDM v DMT2-DMT2	0.0798	0.4608	0.3575
		DMT2-NDM v DMT2-DMT2	0.2338	0.4151	0.5358
	Males
		Pre-surgery	Post-surgery	Relative change	Dfs		Pre-surgery	Post-surgery	Relative change	Dfs		Pre-surgery	Post-surgery	Relative change	Dfs
	Number of subjects	35					23					3
	Mean	9.0857	10.0857	-0.1684	200		8.6087	9.6957	-0.1704	217		8	10	-0.2513	242
	Minimum	4	5	-1.8889	63		3	3	-1	84		7	8	-0.5	66
	Maximum	16	26	0.5	735		19	20	0.25	739		9	12	-0.1111	435
	Variance	8.8784	20.1927	0.2533	19358		14.4991	15.4291	0.0788	26216		0.6667	2.6667	0.0311	22850
	Std	2.9797	4.4936	0.5033	139		3.8078	3.928	0.2806	162		0.8165	1.633	0.1763	151
	Significance p-value			0.059282					0.009351					0.181369
	Comparison of conditions, p-values
			Pre-surgery	Post-surgery	Relative change
		NDM v DMT2-NDM	0.6218	0.7332	0.9851
		NDM v DMT2-DMT2	0.2077	0.9536	0.6117
		DMT2-NDM v DMT2-DMT2	0.5517	0.8403	0.5994
	Comparison of gender, p-values
			Pre-surgery	Post-surgery	Relative change	Dfs
		NDM	0.006	0.006	0.454	0.081
		DM glycemic to NDM	0.391	0.76	0.877	0.678
		DM glycemic to DM glycemic	0.046	0.101	0.697	0.791
Insulin (pmol/L)	Females
Range 10 – 125		Pre-surgery	Post-surgery	Relative change	Dfs		Pre-surgery	Post-surgery	Relative change	Dfs		Pre-surgery	Post-surgery	Relative change	Dfs
	Number of subjects	143					13					4
	Mean	102.916	38.6524	0.5694	286		147.392	42.7923	0.4483	303		77.575	37.175	0.1672	408
	Minimum	23.4	1.4	-0.3675	81		13	17.2	-1.7923	42		15	29.6	-0.9733	200
	Maximum	319.1	111.8	0.975	792		288.2	76	0.9343	702		166.9	52.7	0.6842	784
	Variance	2754.83	335.224	0.0442	35685		8044.67	197.496	0.4623	42342		3070.31	85.1469	0.4428	55285
	Std	52.4865	18.3091	0.2102	189		89.6921	14.0533	0.6799	206		55.4104	9.2275	0.6655	235
	Significance p-value			<0.001					0.041368					0.692859
	Comparison of conditions, p-values
			Pre-surgery	Post-surgery	Relative change
		NDM v DMT2-NDM	0.1147	0.3544	0.5501
		NDM v DMT2-DMT2	0.4879	0.8048	0.3722
		DMT2-NDM v DMT2-DMT2	0.1312	0.4296	0.5452
	Males
		Pre-surgery	Post-surgery	Relative change	Dfs		Pre-surgery	Post-surgery	Relative change	Dfs		Pre-surgery	Post-surgery	Relative change	Dfs
	Number of subjects	34					23					3
	Mean	157.479	49.7335	0.5972	398		159.565	56.0087	0.57	227		57.6333	24	0.5925	364
	Minimum	37.4	16.31	-0.3368	63		56.6	26	0.0899	84		3.9	1.4	0.444	104
	Maximum	485.6	103.6	0.9259	848		493.8	110.6	0.8753	763		94	41.7	0.6926	763
	Variance	9065.56	443.642	0.054	70549		9631.45	491.547	0.046	23170		1503.8	282.687	0.0115	82134
	Std	95.2133	21.0628	0.2325	266		98.1399	22.1709	0.2145	152		38.7789	16.8133	0.1071	287
	Significance p-value			<0.001					<0.001					0.015949
	Comparison of conditions, p-values
			Pre-surgery	Post-surgery	Relative change
		NDM v DMT2-NDM	0.9381	0.2997	0.6575
		NDM v DMT2-DMT2	0.0397	0.153	0.9594
		DMT2-NDM v DMT2-DMT2	0.0328	0.0978	0.8126
	Comparison of gender, p-values
			Pre-surgery	Post-surgery	Relative change	Dfs
		NDM	0.003	0.008	0.532	0.028
		DM glycemic to NDM	0.718	0.041	0.556	0.273
		DM glycemic to DM glycemic	0.656	0.391	0.352	0.867
Cobalamine (pmol/L)	Females
Range 140 – 200		Pre-surgery	Post-surgery	Relative change	Dfs		Pre-surgery	Post-surgery	Relative change	Dfs		Pre-surgery	Post-surgery	Relative change	Dfs
	Number of subjects	146					13					4
	Mean	335.589	441.027	-0.471	214		446.538	475.154	-0.2132	157		462.25	672.5	-0.9345	301
	Minimum	129	152	-7.0601	49		161	169	-2.8075	42		229	256	-3.3406	86
	Maximum	871	1475	0.7233	853		1245	1291	0.3395	365		730	994	0.4286	470
	Variance	19048.8	64842	1.228	32022		71790.9	72903.1	0.6235	6333		31677.2	98184.8	2.329	24451
	Std	138.018	254.641	1.1082	179		267.938	270.006	0.7896	80		177.981	313.344	1.5261	156
	Significance p-value			<0.001					0.368117					0.366702
	Comparison of conditions, p-values
			Pre-surgery	Post-surgery	Relative change
		NDM v DMT2-NDM	0.1803	0.6791	0.3096
		NDM v DMT2-DMT2	0.306	0.2912	0.6363
		DMT2-NDM v DMT2-DMT2	0.9063	0.3708	0.4795
	Males
		Pre-surgery	Post-surgery	Relative change	Dfs		Pre-surgery	Post-surgery	Relative change	Dfs		Pre-surgery	Post-surgery	Relative change	Dfs
	Number of subjects	34					23					3
	Mean	388.5	398.821	-0.0405	192		349.435	345.522	-0.0233	236		353.333	360.333	-0.1045	242
	Minimum	236	140	-1.9464	63		154	133	-0.761	84		239	248	-0.4895	66
	Maximum	699	990	0.7351	758		675	653	0.4675	708		444	477	0.4414	435
	Variance	18603.7	42805.5	0.2007	28245		13111.6	22014.8	0.1346	24659		7284.22	8749.56	0.1574	22850
	Std	136.395	206.895	0.448	168		114.506	148.374	0.3669	157		85.3477	93.5391	0.3967	151
	Significance p-value			0.606556					0.768974					0.74539
	Comparison of conditions, p-values
			Pre-surgery	Post-surgery	Relative change
		NDM v DMT2-NDM	0.2566	0.271	0.8762
		NDM v DMT2-DMT2	0.6297	0.6412	0.8441
		DMT2-NDM v DMT2-DMT2	0.9564	0.8528	0.8033
	Comparison of gender, p-values
			Pre-surgery	Post-surgery	Relative change	Dfs
		NDM	0.05	0.316	<0.001	0.502
		DM glycemic to NDM	0.251	0.143	0.443	0.059
		DM glycemic to DM glycemic	0.406	0.185	0.426	0.694
Parathyroid hormone (pmol/L)	Females
Range 1,1 - 7,1		Pre-surgery	Post-surgery	Relative change	Dfs		Pre-surgery	Post-surgery	Relative change	Dfs		Pre-surgery	Post-surgery	Relative change	Dfs
	Number of subjects	148					13					4
	Mean	6.7209	4.8524	0.2285	256		5.7538	4.6	0.1399	281		6.475	5.25	-0.0692	154
	Minimum	2.2	0.2	-0.931	58		2.3	2.8	-0.3913	42		2	3.5	-1.25	83
	Maximum	19.1	11.2	0.9718	803		8.3	6.2	0.4909	702		11.4	9.5	0.5513	230
	Variance	6.904	2.9738	0.0666	36326		2.9102	1.2477	0.0709	39181		12.2969	6.1875	0.4851	4884
	Std	2.6275	1.7245	0.2581	191		1.7059	1.117	0.2663	198		3.5067	2.4875	0.6965	70
	Significance p-value			<0.001					0.093746					0.874347
	Comparison of conditions, p-values
			Pre-surgery	Post-surgery	Relative change
		NDM v DMT2-NDM	0.09	0.4836	0.2858
		NDM v DMT2-DMT2	0.9113	0.8005	0.5131
		DMT2-NDM v DMT2-DMT2	0.7498	0.6861	0.6425
	Males
		Pre-surgery	Post-surgery	Relative change	Dfs		Pre-surgery	Post-surgery	Relative change	Dfs		Pre-surgery	Post-surgery	Relative change	Dfs
	Number of subjects	36					23					3
	Mean	6.7222	4.8303	0.2517	299		5.6	4.487	0.1531	271		4.8667	3.6667	0.1895	230
	Minimum	3.9	2.6	-0.2727	86		3.1	2.6	-0.2683	97		2.9	3	-0.0345	104
	Maximum	18.7	7.8	0.5936	848		9.8	7.1	0.5618	721		6.7	4	0.403	363
	Variance	6.1367	1.935	0.0398	42795		3.98	1.9855	0.0619	28563		2.4156	0.2222	0.032	11200
	Std	2.4772	1.391	0.1994	207		1.995	1.4091	0.2487	169		1.5542	0.4714	0.1787	106
	Significance p-value			<0.001					0.008551					0.272559
	Power			0.99988					0.24471					0.00435
	Comparison of conditions, p-values
			Pre-surgery	Post-surgery	Relative change
		NDM v DMT2-NDM	0.0655	0.3728	0.1248
		NDM v DMT2-DMT2	0.2256	0.0411	0.6761
		DMT2-NDM v DMT2-DMT2	0.5833	0.1157	0.8092
	Comparison of gender, p-values
			Pre-surgery	Post-surgery	Relative change	Dfs
		NDM	0.998	0.936	0.562	0.265
		DM glycemic to NDM	0.815	0.799	0.889	0.884
		DM glycemic to DM glycemic	0.52	0.355	0.576	0.434
Calcium, total (mmol/L)	Females
Range 2.15 – 2.51		Pre-surgery	Post-surgery	Relative change	Dfs		Pre-surgery	Post-surgery	Relative change	Dfs		Pre-surgery	Post-surgery	Relative change	Dfs
	Number of subjects	148					13					4
	Mean	2.3344	2.2861	0.0196	330		2.3808	2.3023	0.0322	273		2.4025	2.2525	0.0621	274
	Minimum	2.03	2.06	-0.1084	49		2.27	2.19	0	42		2.33	2.23	0.0429	83
	Maximum	2.57	2.62	0.1417	848		2.57	2.41	0.0895	702		2.45	2.28	0.0857	428
	Variance	0.0084	0.0062	0.0017	47576		0.0086	0.0036	0.0006	29057		0.0021	0.0004	0.0003	17949
	Std	0.0918	0.0787	0.0411	218		0.0927	0.0596	0.0251	170		0.0455	0.0192	0.0168	134
	Significance p-value			<0.001					<0.001					0.007748
	Comparison of conditions, p-values
			Pre-surgery	Post-surgery	Relative change
		NDM v DMT2-NDM	0.1176	0.3912	0.1338
		NDM v DMT2-DMT2	0.0759	0.0441	0.0164
		DMT2-NDM v DMT2-DMT2	0.5752	0.0288	0.0443
	Males
		Pre-surgery	Post-surgery	Relative change	Dfs		Pre-surgery	Post-surgery	Relative change	Dfs		Pre-surgery	Post-surgery	Relative change	Dfs
	Number of subjects	34					22					3
	Mean	2.3368	2.2997	0.0144	351		2.3641	2.3359	0.0116	297		2.3533	2.2767	0.0317	474
	Minimum	1.98	2.1	-0.1212	85		2.24	2.19	-0.038	89		2.24	2.2	0.0085	224
	Maximum	2.52	2.49	0.0833	848		2.5	2.46	0.0601	763		2.47	2.33	0.0688	763
	Variance	0.0145	0.0083	0.0018	63398		0.0052	0.0062	0.0009	45381		0.0088	0.0031	0.0007	49181
	Std	0.1203	0.0909	0.0419	252		0.0721	0.0788	0.0292	213		0.0939	0.0556	0.0265	222
	Significance p-value			0.05633					0.083044					0.232532
	Comparison of conditions, p-values
			Pre-surgery	Post-surgery	Relative change
		NDM v DMT2-NDM	0.3014	0.1278	0.7718
		NDM v DMT2-DMT2	0.8306	0.6283	0.4601
		DMT2-NDM v DMT2-DMT2	0.8879	0.2662	0.3976
	Comparison of gender, p-values
			Pre-surgery	Post-surgery	Relative change	Dfs
		NDM	0.916	0.43	0.518	0.655
		DM glycemic to NDM	0.597	0.177	0.041	0.718
		DM glycemic to DM glycemic	0.547	0.607	0.243	0.336
UALBCREM (mg/g*10E-3)	Females
Range <2.5		Pre-surgery	Post-surgery	Relative change	Dfs		Pre-surgery	Post-surgery	Relative change	Dfs		Pre-surgery	Post-surgery	Relative change	Dfs
	Number of subjects	75					7					2
	Mean	20.5246	11.4247	0.0395	214		20.0124	7.2758	0.3097	276		29.9543	7.4438	0.7248	323
	Minimum	1.1169	1.3548	-2.2294	80		2.8273	1.8442	-1.0523	169		21.241	7.0897	0.6329	218
	Maximum	472.084	435.58	0.9816	750		89.1643	23.8723	0.7323	428		38.6676	7.7979	0.8166	428
	Variance	4110.58	2504.34	0.5239	26327		828.236	49.3945	0.3392	9988		75.9214	0.1254	0.0084	11025
	Std	64.1138	50.0433	0.7238	162		28.7791	7.0281	0.5824	100		8.7133	0.3541	0.0919	105
	Significance p-value			0.640385					0.240427					0.08028
	Comparison of conditions, p-values
			Pre-surgery	Post-surgery	Relative change
		NDM v DMT2-NDM	0.9713	0.5246	0.3168
		NDM v DMT2-DMT2	0.4715	0.4967	0.0088
		DMT2-NDM v DMT2-DMT2	0.5262	0.9555	0.1476
	Males
		Pre-surgery	Post-surgery	Relative change	Dfs		Pre-surgery	Post-surgery	Relative change	Dfs		Pre-surgery	Post-surgery	Relative change	Dfs
	Number of subjects	15					12					1
	Mean	7.3063	5.6069	0.1101	206		13.4263	6.5743	0.4019	179		358.917	188.259	0.4755	206
	Minimum	0.9002	1.2038	-1.0222	85		3.7343	1.7022	-0.648	84		358.917	188.259	0.4755	206
	Maximum	33.112	30.7262	0.7335	736		29.4893	20.7837	0.9165	469		358.917	188.259	0.4755	206
	Variance	77.6872	58.0872	0.2029	45789		76.0217	29.6441	0.1522	13055		0	0	0	0
	Std	8.814	7.6215	0.4505	214		8.719	5.4446	0.3901	114		0	0	0	0
	Significance p-value			0.375741					0.005753					NA
	Comparison of conditions, p-values
			Pre-surgery	Post-surgery	Relative change
		NDM v DMT2-NDM	0.0959	0.7147	0.0954
		NDM v DMT2-DMT2	<0.001	<0.001	0.0089
		DMT2-NDM v DMT2-DMT2	<0.001	<0.001	0.5445
	Comparison of gender, p-values
			Pre-surgery	Post-surgery	Relative change	Dfs
		NDM	0.094	0.348	0.634	0.897
		DM glycemic to NDM	0.602	0.836	0.736	0.091
		DM glycemic to DM glycemic	0.017	0.001	0.225	0.466
UALBCRER (mg/mmol)	Females
Range <2.5		Pre-surgery	Post-surgery	Relative change	Dfs		Pre-surgery	Post-surgery	Relative change	Dfs		Pre-surgery	Post-surgery	Relative change	Dfs
	Number of subjects	116					10					4
	Mean	2.0931	1.0694	0.0257	244		4.6021	0.7047	0.3957	279		2.8285	0.6154	0.7752	579
	Minimum	0.1263	0.1371	-3.2595	58		0.3198	0.2086	-1.0523	96		2.1834	0.225	0.6329	218
	Maximum	53.4031	49.2738	0.9816	783		29.1689	2.7005	0.9764	428		4.3742	0.8821	0.9044	1199
	Variance	37.8317	20.9894	0.6465	32443		74.9646	0.4868	0.2763	12353		0.8029	0.0656	0.0099	137351
	Std	6.1508	4.5814	0.804	180		8.6582	0.6977	0.5257	111		0.8961	0.2561	0.0993	371
	Significance p-value			0.732127					0.050347					0.000876
	Comparison of conditions, p-values
			Pre-surgery	Post-surgery	Relative change
		NDM v DMT2-NDM	0.4144	0.4553	0.075
		NDM v DMT2-DMT2	0.3568	0.3179	0
		DMT2-NDM v DMT2-DMT2	0.5594	0.7516	0.0648
	Males
		Pre-surgery	Post-surgery	Relative change	Dfs		Pre-surgery	Post-surgery	Relative change	Dfs		Pre-surgery	Post-surgery	Relative change	Dfs
	Number of subjects	26					19					3
	Mean	6.2815	1.1157	0.2879	299		7.5476	1.7619	0.5296	220		19.9565	7.4868	0.4956	165
	Minimum	0.1018	0.0935	-1.0222	63		0.2211	0.1596	-0.648	84		0.5278	0.5032	0.0465	66
	Maximum	113.783	13.9387	0.9395	792		61.2261	14.5677	0.9746	739		40.6015	21.2963	0.9647	224
	Variance	485.356	7.1133	0.1966	71681		233.125	12.0863	0.14	27228		268.39	95.3556	0.1407	4988
	Std	22.0308	2.6671	0.4434	268		15.2684	3.4765	0.3742	165		16.3826	9.765	0.3751	71
	Significance p-value			0.003316					<0.001					0.202666
	Comparison of conditions, p-values
			Pre-surgery	Post-surgery	Relative change
		NDM v DMT2-NDM	0.8249	0.5133	0.0601
		NDM v DMT2-DMT2	0.3609	0.4537	0.522
		DMT2-NDM v DMT2-DMT2	0.3981	0.4948	0.9124
	Comparison of gender, p-values
			Pre-surgery	Post-surgery	Relative change	Dfs
		NDM	0.355	0.946	0.027	0.333
		DM glycemic to NDM	0.529	0.228	0.506	0.287
		DM glycemic to DM glycemic	0.277	0.425	0.403	0.148
ALAT	None
Glucose (mmol/L)
Range 4.2 – 6.1	Females
		Pre-surgery	Post-surgery	Relative change	Dfs		Pre-surgery	Post-surgery	Relative change	Dfs		Pre-surgery	Post-surgery	Relative change	Dfs
	Number of subjects	147					14					4
	Mean	5.3878	4.8735	0.0851	253		8.4786	5.6143	0.2562	298		9.325	6.475	0.2338	408
	Minimum	3.9	1.3	-0.6905	80		3.3	4.6	-0.5455	79		6.9	4.8	-0.2174	200
	Maximum	8	7.1	0.6977	853		16	6.8	0.6813	688		14.5	8.4	0.5793	784
	Variance	0.4613	0.3594	0.0211	39113		8.6988	0.4312	0.0757	26433		9.1719	1.6669	0.0855	55285
	Std	0.6792	0.5995	0.1454	198		2.9494	0.6567	0.2751	163		3.0285	1.2911	0.2924	235
	Significance p-value			<0.001					0.005138					0.260068
	Comparison of conditions, p-values
			Pre-surgery	Post-surgery	Relative change
		NDM v DMT2-NDM	0.0023	0.0014	0.0443
		NDM v DMT2-DMT2	0.1097	0.1206	0.4437
		DMT2-NDM v DMT2-DMT2	0.6817	0.3356	0.9091
	Males
		Pre-surgery	Post-surgery	Relative change	Dfs		Pre-surgery	Post-surgery	Relative change	Dfs		Pre-surgery	Post-surgery	Relative change	Dfs
	Number of subjects	35					23					3
	Mean	5.4829	4.9771	0.0813	232		8.387	5.6	0.2426	235		10.3333	6.3333	0.1314	230
	Minimum	4.2	3.3	-0.2174	63		4.7	4.1	-0.3617	84		3.4	5.2	-0.5294	104
	Maximum	7.6	6.6	0.4107	740		24	7.6	0.7875	708		19	8.3	0.5632	363
	Variance	0.5648	0.3258	0.0152	35597		15.1672	0.5565	0.0577	23248		42.0622	1.9489	0.2252	11200
	Std	0.7516	0.5708	0.1234	189		3.8945	0.746	0.2401	152		6.4855	1.396	0.4745	106
	Significance p-value			<0.001					<0.001					0.733134
	Comparison of conditions, p-values
			Pre-surgery	Post-surgery	Relative change
		NDM v DMT2-NDM	0.0021	0.0019	0.0068
		NDM v DMT2-DMT2	0.4011	0.3028	0.8951
		DMT2-NDM v DMT2-DMT2	0.7145	0.5363	0.7732
	Comparison of gender, p-values
			Pre-surgery	Post-surgery	Relative change	Dfs
		NDM	0.502	0.349	0.876	0.56
		DM glycemic to NDM	0.938	0.953	0.883	0.266
		DM glycemic to DM glycemic	0.852	0.914	0.803	0.31
Creatinine (micromol/L)	Females
Range 50 - 90		Pre-surgery	Post-surgery	Relative change	Dfs		Pre-surgery	Post-surgery	Relative change	Dfs		Pre-surgery	Post-surgery	Relative change	Dfs
	Number of subjects	148					14					4
	Mean	64	57.2973	0.1018	297		59.3571	55.0714	0.0539	303		43.25	46.25	-0.0761	154
	Minimum	41	36	-0.5181	81		40	41	-0.2326	42		40	44	-0.1463	83
	Maximum	98	126	0.3699	928		93	76	0.2388	748		49	49	0.0816	230
	Variance	99.8784	128.128	0.0145	46092		189.372	85.7806	0.0144	44334		12.1875	3.6875	0.0086	4884
	Std	9.9939	11.3194	0.1203	215		13.7613	9.2618	0.12	211		3.4911	1.9203	0.0927	70
	Significance p-value			<0.001					0.129329					0.250577
	Comparison of conditions, p-values
			Pre-surgery	Post-surgery	Relative change
		NDM v DMT2-NDM	0.2539	0.4269	0.1878
		NDM v DMT2-DMT2	<0.001	<0.001	0.0426
		DMT2-NDM v DMT2-DMT2	0.0018	0.0062	0.0885
	Males
		Pre-surgery	Post-surgery	Relative change	Dfs		Pre-surgery	Post-surgery	Relative change	Dfs		Pre-surgery	Post-surgery	Relative change	Dfs
	Number of subjects	36					24					3
	Mean	77.25	68.6667	0.1049	251		74.875	68.7083	0.064	283		64.3333	59	-0.0151	230
	Minimum	58	50	-0.197	84		45	46	-0.2366	89		32	45	-0.4063	104
	Maximum	96	90	0.2842	843		148	115	0.3243	763		81	70	0.225	363
	Variance	125.243	86.2778	0.0092	42876		456.943	266.373	0.0178	33801		522.889	108.667	0.0778	11200
	Std	11.1912	9.2886	0.0959	207		21.3762	16.3209	0.1334	184		22.8668	10.4243	0.2789	106
	Significance p-value			<0.001					0.030877					0.94577
	Comparison of conditions, p-values
			Pre-surgery	Post-surgery	Relative change
		NDM v DMT2-NDM	0.6272	0.9912	0.2114
		NDM v DMT2-DMT2	0.5088	0.3188	0.6052
		DMT2-NDM v DMT2-DMT2	0.5861	0.3195	0.7283
	Comparison of gender, p-values
			Pre-surgery	Post-surgery	Relative change	Dfs
		NDM	<0.001	<0.001	0.873	0.251
		DM glycemic to NDM	0.012	0.003	0.819	0.772
		DM glycemic to DM glycemic	0.322	0.224	0.791	0.434
Creatinine, urin (micromol/L)	Females
		Pre-surgery	Post-surgery	Relative change	Dfs		Pre-surgery	Post-surgery	Relative change	Dfs		Pre-surgery	Post-surgery	Relative change	Dfs
	Number of subjects	145					13					4
	Mean	15.9495	14.4547	-0.1108	344		15.6029	16.1102	-0.2362	301		10.5865	13.755	-0.5008	426
	Minimum	1.337	1.24	-9.6881	82		5.598	6.17	-1.483	79		2.29	5.43	-1.3712	218
	Maximum	36.476	54	0.9087	928		29.57	27.123	0.3781	712		14.86	19.95	0.1119	784
	Variance	55.6255	88.3472	1.1497	50997		72.9594	44.609	0.34	40492		25.0011	40.0381	0.292	52945
	Std	7.4582	9.3993	1.0723	226		8.5416	6.679	0.5831	201		5.0001	6.3276	0.5403	230
	Significance p-value			0.216803					0.185935					0.20677
	Comparison of conditions, p-values
			Pre-surgery	Post-surgery	Relative change
		NDM v DMT2-NDM	0.8936	0.4378	0.5184
		NDM v DMT2-DMT2	0.1589	0.8624	0.3042
		DMT2-NDM v DMT2-DMT2	0.2233	0.5942	0.4896
	Males
		Pre-surgery	Post-surgery	Relative change	Dfs		Pre-surgery	Post-surgery	Relative change	Dfs		Pre-surgery	Post-surgery	Relative change	Dfs
	Number of subjects	33					22					3
	Mean	19.1268	16.5801	0.0382	306		18.4097	16.0486	0.0389	305		12.665	12.3567	-0.8112	230
	Minimum	6.164	7.51	-1.8294	93		3.31	3.09	-0.7148	93		1.33	1.14	-3.2898	104
	Maximum	54	41.45	0.6028	792		45.71	31.28	0.7911	739		30.315	27.24	0.7133	363
	Variance	71.9457	47.6075	0.2198	46501		91.0347	54.1408	0.1382	38714		159.961	120.257	3.1259	11200
	Std	8.4821	6.8998	0.4688	216		9.5412	7.358	0.3717	197		12.6476	10.9662	1.768	106
	Significance p-value			0.648078					0.636673					0.582987
	Comparison of conditions, p-values
			Pre-surgery	Post-surgery	Relative change
		NDM v DMT2-NDM	0.7813	0.7934	0.9953
		NDM v DMT2-DMT2	0.5465	0.6421	0.5672
		DMT2-NDM v DMT2-DMT2	0.5898	0.6836	0.5669
	Comparison of gender, p-values
			Pre-surgery	Post-surgery	Relative change	Dfs
		NDM	0.057	0.148	0.224	0.375
		DM glycemic to NDM	0.392	0.981	0.159	0.955
		DM glycemic to DM glycemic	0.842	0.881	0.83	0.262
INR (ratio sec)	Females
<1.2		Pre-surgery	Post-surgery	Relative change	Dfs		Pre-surgery	Post-surgery	Relative change	Dfs		Pre-surgery	Post-surgery	Relative change	Dfs
	Number of subjects	146					13					4
	Mean	0.9753	1.0316	-0.0596	175		0.9538	1.0077	-0.0564	179		0.925	1	-0.0806	154
	Minimum	0.9	0.9	-0.2222	75		0.9	0.9	-0.2222	42		0.9	0.9	-0.1111	83
	Maximum	1.3	1.3	0.1	735		1.1	1.2	0.1	390		1	1.1	0	230
	Variance	0.0073	0.0093	0.0055	15541		0.004	0.0115	0.0077	14064		0.0019	0.005	0.0022	4884
	Std	0.0852	0.0963	0.0739	125		0.0634	0.1071	0.0879	119		0.0433	0.0707	0.0467	70
	Significance p-value			<0.001					0.046104					0.058324
	Comparison of conditions, p-values
			Pre-surgery	Post-surgery	Relative change
		NDM v DMT2-NDM	0.2899	0.4661	0.9032
		NDM v DMT2-DMT2	0.1348	0.4985	0.4999
		DMT2-NDM v DMT2-DMT2	0.3847	0.8849	0.5308
	Males
		Pre-surgery	Post-surgery	Relative change	Dfs		Pre-surgery	Post-surgery	Relative change	Dfs		Pre-surgery	Post-surgery	Relative change	Dfs
	Number of subjects	35					23					3
	Mean	0.9943	1.0514	-0.0594	161		0.9943	1.087	-0.094	174		0.9133	1	-0.1032	164
	Minimum	0.9	0.9	-0.2	85		0.87	0.9	-0.2727	84		0.84	0.9	-0.3095	104
	Maximum	1.2	1.2	0.1	381		1.2	1.4	0	469		1	1.1	0	224
	Variance	0.0057	0.0059	0.0038	9084		0.0077	0.0116	0.004	10514		0.0044	0.0067	0.0213	2400
	Std	0.0754	0.077	0.0617	95		0.0875	0.1076	0.0634	103		0.066	0.0816	0.1459	49
	Significance p-value			<0.001					<0.001					0.42265
	Comparison of conditions, p-values
			Pre-surgery	Post-surgery	Relative change
		NDM v DMT2-NDM	0.9978	0.1877	0.05
		NDM v DMT2-DMT2	0.2192	0.469	0.7134
		DMT2-NDM v DMT2-DMT2	0.2159	0.2663	0.9374
	Comparison of gender, p-values
			Pre-surgery	Post-surgery	Relative change	Dfs
		NDM	0.204	0.205	0.986	0.461
		DM glycemic to NDM	0.131	0.05	0.207	0.902
		DM glycemic to DM glycemic	0.839	1	0.85	0.862
Leukocytes (10E9/L)	Females
Range 3.5 – 8.8		Pre-surgery	Post-surgery	Relative change	Dfs		Pre-surgery	Post-surgery	Relative change	Dfs		Pre-surgery	Post-surgery	Relative change	Dfs
	Number of subjects	148					13					4
	Mean	6.8176	5.4516	0.1919	297		7.2338	5.3969	0.2466	246		8.2925	7.005	0.1044	224
	Minimum	2.75	2.66	-0.1789	49		3.81	2.77	0.1128	71		6.09	6.3	-0.1445	83
	Maximum	11.76	11.27	0.5758	848		9.49	7.21	0.5479	748		11.57	8.38	0.4494	366
	Variance	2.6868	2.2114	0.0206	44594		2.0028	1.2585	0.0116	35863		4.4522	0.698	0.0467	10029
	Std	1.6392	1.4871	0.1435	211		1.4152	1.1218	0.1077	189		2.11	0.8355	0.2161	100
	Significance p-value			<0.001					<0.001					0.464149
	Comparison of conditions, p-values
			Pre-surgery	Post-surgery	Relative change
		NDM v DMT2-NDM	0.349	0.8765	0.1202
		NDM v DMT2-DMT2	0.3133	0.0443	0.5343
		DMT2-NDM v DMT2-DMT2	0.4598	0.0325	0.3411
	Males
		Pre-surgery	Post-surgery	Relative change	Dfs		Pre-surgery	Post-surgery	Relative change	Dfs		Pre-surgery	Post-surgery	Relative change	Dfs
	Number of subjects	36					23					3
	Mean	6.5675	5.5994	0.1448	241		6.39	5.4152	0.141	238		7.5467	6.4133	0.128	242
	Minimum	4.05	3.42	-0.4055	85		4.15	3.83	-0.2087	91		5.32	4.69	0.041	66
	Maximum	9.8	9.67	0.3467	752		8.86	10.25	0.3599	729		11.22	8.7	0.2246	435
	Variance	1.5735	1.9233	0.0227	34900		2.1221	1.926	0.0204	22888		6.8481	2.8387	0.0057	22850
	Std	1.2544	1.3868	0.1505	187		1.4567	1.3878	0.143	151		2.6169	1.6848	0.0753	151
	Significance p-value			<0.001					<0.001					0.137981
	Comparison of conditions, p-values
			Pre-surgery	Post-surgery	Relative change
		NDM v DMT2-NDM	0.6394	0.6278	0.9246
		NDM v DMT2-DMT2	0.6504	0.5673	0.7948
		DMT2-NDM v DMT2-DMT2	0.5974	0.4931	0.8442
	Comparison of gender, p-values
			Pre-surgery	Post-surgery	Relative change	Dfs
		NDM	0.323	0.579	0.099	0.132
		DM glycemic to NDM	0.112	0.967	0.021	0.901
		DM glycemic to DM glycemic	0.755	0.68	0.87	0.895
Folate (nmol/L)	Females
Range >8.6		Pre-surgery	Post-surgery	Relative change	Dfs		Pre-surgery	Post-surgery	Relative change	Dfs		Pre-surgery	Post-surgery	Relative change	Dfs
	Number of subjects	141					13					4
	Mean	16.9043	17.3163	-0.1743	252		22.4923	19.3	0.023	217		18.275	16.825	-0.1667	204
	Minimum	4.9	6.3	-3.6122	70		10.4	9.9	-1.1359	42		7.5	8.3	-0.8511	83
	Maximum	45	36.3	0.8089	848		39.6	39.3	0.5096	390		45	29.9	0.3356	428
	Variance	56.5061	37.1736	0.3544	35600		116.339	76.2923	0.2197	14054		239.787	67.5569	0.1848	19734
	Std	7.5171	6.097	0.5953	189		10.7861	8.7345	0.4687	119		15.4851	8.2193	0.4299	140
	Significance p-value			<0.001					0.868038					0.549868
	Comparison of conditions, p-values
			Pre-surgery	Post-surgery	Relative change
		NDM v DMT2-NDM	0.1021	0.4546	0.1913
		NDM v DMT2-DMT2	0.8881	0.9244	0.9779
		DMT2-NDM v DMT2-DMT2	0.6804	0.6651	0.5323
	Males
		Pre-surgery	Post-surgery	Relative change	Dfs		Pre-surgery	Post-surgery	Relative change	Dfs		Pre-surgery	Post-surgery	Relative change	Dfs
	Number of subjects	33					23					3
	Mean	15.9061	14.5261	0.0241	278		17.2261	17.9478	-0.0633	194		22.5	28.2667	-0.4162	131
	Minimum	7.2	6	-0.7734	84		9.2	10.2	-0.8344	84		12	22.4	-0.8667	66
	Maximum	36	31	0.5667	752		26.8	35	0.4776	708		36.1	35	0.0305	224
	Variance	59.3642	36.493	0.0953	52336		21.0706	49.159	0.1323	23675		101.607	26.8356	0.1341	4534
	Std	7.7048	6.0409	0.3087	229		4.5903	7.0113	0.3637	154		10.08	5.1803	0.3663	67
	Significance p-value			0.661402					0.422872					0.249303
	Comparison of conditions, p-values
			Pre-surgery	Post-surgery	Relative change
		NDM v DMT2-NDM	0.4348	0.0694	0.3616
		NDM v DMT2-DMT2	0.4537	0.0541	0.2277
		DMT2-NDM v DMT2-DMT2	0.5374	0.0885	0.304
	Comparison of gender, p-values
			Pre-surgery	Post-surgery	Relative change	Dfs
		NDM	0.51	0.023	0.009	0.553
		DM glycemic to NDM	0.128	0.649	0.586	0.627
		DM glycemic to DM glycemic	0.727	0.115	0.52	0.479
Alkaline phosphatase (U/L)	Females
Range 35 – 105		Pre-surgery	Post-surgery	Relative change	Dfs		Pre-surgery	Post-surgery	Relative change	Dfs		Pre-surgery	Post-surgery	Relative change	Dfs
	Number of subjects	149					13					4
	Mean	77.0134	73.3423	0.0291	297		77	72.7692	0.0492	265		78	72	0.0543	511
	Minimum	33	37	-0.7347	58		64	55	-0.1719	71		39	43	-0.1026	200
	Maximum	205	143	0.433	853		98	91	0.2561	748		129	122	0.1954	1199
	Variance	473.973	417.326	0.0351	57693		82.9231	89.5621	0.0142	51369		1161	926.5	0.0112	165701
	Std	21.7709	20.4286	0.1873	240		9.1062	9.4637	0.1193	227		34.0735	30.4385	0.1058	407
	Significance p-value			0.06109					0.178869					0.439342
	Comparison of conditions, p-values
			Pre-surgery	Post-surgery	Relative change
		NDM v DMT2-NDM	0.9967	0.8598	0.6009
		NDM v DMT2-DMT2	0.9633	0.9441	0.7123
		DMT2-NDM v DMT2-DMT2	0.9629	0.9681	0.9441
	Males
		Pre-surgery	Post-surgery	Relative change	Dfs		Pre-surgery	Post-surgery	Relative change	Dfs		Pre-surgery	Post-surgery	Relative change	Dfs
	Number of subjects	37					23					3
	Mean	73.9189	72.7027	0.0037	337		69.087	66.0435	0.0055	276		73	55	0.2378	341
	Minimum	42	48	-0.3488	86		43	42	-0.4	84		59	45	0.1429	224
	Maximum	119	105	0.2836	848		143	119	0.3776	763		90	60	0.3333	435
	Variance	244.02	194.912	0.0182	71189		533.732	262.389	0.0353	44905		164.667	50	0.006	7670
	Std	15.6212	13.9611	0.135	267		23.1026	16.1984	0.1879	212		12.8323	7.0711	0.0778	88
	Significance p-value			0.871299					0.892089					0.049518
	Comparison of conditions, p-values
			Pre-surgery	Post-surgery	Relative change
		NDM v DMT2-NDM	0.3918	0.1174	0.9685
		NDM v DMT2-DMT2	0.9302	0.0501	0.0347
		DMT2-NDM v DMT2-DMT2	0.7276	0.1387	0.0218
	Comparison of gender, p-values
			Pre-surgery	Post-surgery	Relative change	Dfs
		NDM	0.331	0.824	0.355	0.423
		DM glycemic to NDM	0.166	0.136	0.414	0.888
		DM glycemic to DM glycemic	0.828	0.412	0.076	0.528
Thyroxin, unbound (pmol/L)	Females	NDM					Glycemic DM post NDM					Glycemic DM post DM
Range 14 – 23		Pre-surgery	Post-surgery	Relative change	Dfs		Pre-surgery	Post-surgery	Relative change	Dfs		Pre-surgery	Post-surgery	Relative change	Dfs
	Number of subjects	149					13					4
	Mean	14.9624	14.5109	0.0221	241		14.6615	13.6	0.0571	187		13.925	12.375	0.0944	426
	Minimum	10.2	9.5	-0.3774	81		11.8	10.6	-0.0593	42		11.6	11.1	-0.069	218
	Maximum	21.4	22.4	0.5128	853		22.7	16	0.3612	365		17.8	13.9	0.2191	784
	Variance	4.2432	4.3532	0.0163	28185		6.987	2.0646	0.0132	8973		5.6169	1.0069	0.0141	52945
	Std	2.0599	2.0864	0.1275	168		2.6433	1.4369	0.1147	95		2.37	1.0034	0.1187	230
	Significance p-value			0.03704					0.110212					0.262042
	Comparison of conditions, p-values
			Pre-surgery	Post-surgery	Relative change
		NDM v DMT2-NDM	0.7064	0.0589	0.3294
		NDM v DMT2-DMT2	0.5049	0.0294	0.3701
		DMT2-NDM v DMT2-DMT2	0.6579	0.133	0.6466
	Males	NDM					Glycemic DM post NDM					Glycemic DM post DM
		Pre-surgery	Post-surgery	Relative change	Dfs		Pre-surgery	Post-surgery	Relative change	Dfs		Pre-surgery	Post-surgery	Relative change	Dfs
	Number of subjects	36					23					3
	Mean	15.7417	14.9667	0.0403	183		16.113	14.7609	0.0798	227		15.1333	15.6333	-0.0404	198
	Minimum	11.9	10.9	-0.3121	84		13	10.6	-0.0829	84		12.8	13.3	-0.1875	164
	Maximum	22.9	18.5	0.214	416		19.9	20.9	0.2733	739		18.1	18.4	0.0828	224
	Variance	5.0485	2.8083	0.0122	9771		3.7664	4.158	0.0107	26233		4.8822	4.4289	0.0125	632
	Std	2.2469	1.6758	0.1102	99		1.9407	2.0391	0.1034	162		2.2096	2.1045	0.1116	25
	Significance p-value			0.037344					0.001514					0.659364
	Comparison of conditions, p-values
			Pre-surgery	Post-surgery	Relative change
		NDM v DMT2-NDM	0.5114	0.6938	0.1774
		NDM v DMT2-DMT2	0.738	0.7002	0.4148
		DMT2-NDM v DMT2-DMT2	0.5991	0.6226	0.2631
	Comparison of gender, p-values
			Pre-surgery	Post-surgery	Relative change	Dfs
		NDM	0.067	0.174	0.396	0.009
		DM glycemic to NDM	0.111	0.062	0.573	0.372
		DM glycemic to DM glycemic	0.589	0.147	0.26	0.185
Albumin, urin (mg/L)	Females
		Pre-surgery	Post-surgery	Relative change	Dfs		Pre-surgery	Post-surgery	Relative change	Dfs		Pre-surgery	Post-surgery	Relative change	Dfs
	Number of subjects	145					13					4
	Mean	24.4621	15.8276	-0.2431	265		45.6154	11.6923	-0.2082	327		32.5	11.25	0.5882	579
	Minimum	2	2	-16	58		2	2	-3	42		5	3	0.3529	218
	Maximum	510	916	0.9781	792		385	33	0.9351	712		65	22	0.8462	1199
	Variance	3982.12	5801.95	2.7604	36142		9946.08	78.213	1.3056	38578		464.25	64.6875	0.0462	137351
	Std	63.1041	76.1705	1.6614	190		99.73	8.8438	1.1426	196		21.5465	8.0429	0.2149	371
	Significance p-value			0.081208					0.539795					0.017798
	Comparison of conditions, p-values
			Pre-surgery	Post-surgery	Relative change
		NDM v DMT2-NDM	0.4828	0.5465	0.9233
		NDM v DMT2-DMT2	0.5826	0.5662	0.0005
		DMT2-NDM v DMT2-DMT2	0.6818	0.9367	0.0397
	Males
		Pre-surgery	Post-surgery	Relative change	Dfs		Pre-surgery	Post-surgery	Relative change	Dfs		Pre-surgery	Post-surgery	Relative change	Dfs
	Number of subjects	33					22					3
	Mean	76.0606	16.3333	0.1372	263		75.4091	20.1818	0.3545	231		63	19.6667	0.6232	364
	Minimum	2	2	-1.7273	63		2	2	-1.5	84		16	5	0.3333	104
	Maximum	1907	241	0.8968	792		769	155	0.9854	739		119	36	0.8487	763
	Variance	105782	1770.65	0.4894	54745		25140.4	1179.24	0.3882	25048		1808.67	161.556	0.0463	82134
	Std	325.242	42.0791	0.6996	234		158.557	34.3401	0.6231	158		42.5284	12.7105	0.2153	287
	Significance p-value			0.275416					0.016466					0.054804
	Comparison of conditions, p-values
			Pre-surgery	Post-surgery	Relative change
		NDM v DMT2-NDM	0.9923	0.717	0.243
		NDM v DMT2-DMT2	0.8422	0.7855	0.0527
		DMT2-NDM v DMT2-DMT2	0.7926	0.9664	0.2353
	Comparison of gender, p-values
			Pre-surgery	Post-surgery	Relative change	Dfs
		NDM	0.378	0.959	0.043	0.97
		DM glycemic to NDM	0.513	0.294	0.134	0.162
		DM glycemic to DM glycemic	0.425	0.465	0.867	0.499
Ferritin (microgram/L)	Females
Range 12 – 300		Pre-surgery	Post-surgery	Relative change	Dfs		Pre-surgery	Post-surgery	Relative change	Dfs		Pre-surgery	Post-surgery	Relative change	Dfs
	Number of subjects	145					13					4
	Mean	101.772	61.7606	0.405	410		108.769	58.5385	0.1197	384		61.75	16	0.6382	579
	Minimum	9	2	-0.8924	81		7	4	-3.6667	42		38	8	0.1579	218
	Maximum	389	349	0.9344	928		333	242	0.8803	748		118	32	0.9322	1199
	Variance	6245.13	4345.23	0.1605	57762		10127.6	4149.63	1.3802	45806		1070.19	90	0.0857	137351
	Std	79.0261	65.9184	0.4007	240		100.636	64.4176	1.1748	214		32.7137	9.4868	0.2928	371
	Significance p-value			<0.001					0.730315					0.032539
	Comparison of conditions, p-values
			Pre-surgery	Post-surgery	Relative change
		NDM v DMT2-NDM	0.8179	0.8704	0.4185
		NDM v DMT2-DMT2	0.1202	<0.001	0.2626
		DMT2-NDM v DMT2-DMT2	0.196	0.0459	0.1913
	Males
		Pre-surgery	Post-surgery	Relative change	Dfs		Pre-surgery	Post-surgery	Relative change	Dfs		Pre-surgery	Post-surgery	Relative change	Dfs
	Number of subjects	35					23					3
	Mean	278.371	155.361	0.3982	377		272.174	89.5217	0.6142	330		185.667	65.3333	0.6638	474
	Minimum	58	13	-0.4574	86		19	12	-0.1865	89		82	24	0.444	224
	Maximum	901	537	0.9103	848		786	299	0.9478	763		259	144	0.8889	763
	Variance	34212.5	10741.3	0.0768	60289		35390.2	5866.86	0.0673	47340		5681.56	3096.89	0.033	49181
	Std	184.966	103.64	0.2772	246		188.123	76.5954	0.2594	218		75.3761	55.6497	0.1817	222
	Significance p-value			<0.001					<0.001					0.035464
	Comparison of conditions, p-values
			Pre-surgery	Post-surgery	Relative change
		NDM v DMT2-NDM	0.9041	0.0085	0.0047
		NDM v DMT2-DMT2	0.2161	0.1318	0.1625
		DMT2-NDM v DMT2-DMT2	0.2539	0.6134	0.7476
	Comparison of gender, p-values
			Pre-surgery	Post-surgery	Relative change	Dfs
		NDM	<0.001	<0.001	0.908	0.488
		DM glycemic to NDM	0.002	0.221	0.174	0.49
		DM glycemic to DM glycemic	0.134	0.336	0.909	0.709
Thrombocytes (10E9/L)	Females
Range 145 – 390		Pre-surgery	Post-surgery	Relative change	Dfs		Pre-surgery	Post-surgery	Relative change	Dfs		Pre-surgery	Post-surgery	Relative change	Dfs
	Number of subjects	148					13					4
	Mean	278.797	243.378	0.1192	275		292.538	254.538	0.1298	306		308.75	266.25	0.1552	511
	Minimum	148	134	-0.427	58		203	154	-0.1118	90		234	135	-0.0138	200
	Maximum	458	426	0.3911	848		395	412	0.3446	712		357	347	0.4231	1199
	Variance	3719.66	2902.78	0.0136	40444		4075.33	4612.86	0.0153	40082		2578.69	6258.69	0.0293	165701
	Std	60.989	53.8774	0.1166	201		63.8383	67.9181	0.1237	200		50.7808	79.1119	0.1712	407
	Significance p-value			<0.001					0.00342					0.21443
	Comparison of conditions, p-values
			Pre-surgery	Post-surgery	Relative change
		NDM v DMT2-NDM	0.4839	0.588	0.78
		NDM v DMT2-DMT2	0.3843	0.6519	0.7406
		DMT2-NDM v DMT2-DMT2	0.6573	0.8248	0.821
	Males	NDM					Glycemic DM post NDM					Glycemic DM post DM
		Pre-surgery	Post-surgery	Relative change	Dfs		Pre-surgery	Post-surgery	Relative change	Dfs		Pre-surgery	Post-surgery	Relative change	Dfs
	Number of subjects	36					23					3
	Mean	228.25	208.389	0.0824	223		237.826	220.043	0.0708	299		221.667	220.667	-0.0279	131
	Minimum	136	102	-0.6056	84		137	121	-0.2207	91		177	172	-0.3616	66
	Maximum	313	311	0.3055	735		370	380	0.3098	763		286	249	0.1485	224
	Variance	2330.91	2312.57	0.0227	29366		3401.1	3368.13	0.015	50702		2173.56	1194.89	0.0557	4534
	Std	48.2795	48.0892	0.1507	171		58.319	58.0356	0.1225	225		46.6214	34.5672	0.2361	67
	Significance p-value			0.002654					0.012779					0.882641
	Comparison of conditions, p-values
			Pre-surgery	Post-surgery	Relative change
		NDM v DMT2-NDM	0.5233	0.4357	0.7514
		NDM v DMT2-DMT2	0.8624	0.6726	0.578
		DMT2-NDM v DMT2-DMT2	0.682	0.9832	0.6158
	Comparison of gender, p-values
			Pre-surgery	Post-surgery	Relative change	Dfs
		NDM	<0.001	<0.001	0.183	0.12
		DM glycemic to NDM	0.022	0.151	0.195	0.923
		DM glycemic to DM glycemic	0.111	0.424	0.408	0.205
The changes in traits are given as fraction relative to pre-surgery values.
Dfs, days from surgery when maximum change is observed.
Std, standard deviation.
Insulin is measured in pmol/L. Multiply with 0.144 to convert to mU/L.
NDM, glycemic non-diabetics pre- and postsurgery .
DMT2-NDM; pre-surgery glycemic diabetics. post-surgery glycemic non-diabetics.
DMT2-DMT2; pre-surgery glycemic diabetics. post-surgery glycemic diabetics.
*The p-values are given as nominal values. Only p-values <0.001 can be considered significant after Bonferoni correction for multiple testing.
