# Supplementary material for: Gastric bypass surgery reveals independency of obesity and diabetes melitus type 2
Source: BMC Endocr Disord. 2016 Nov 9;16:59. doi: 10.1186/s12902-016-0140-8 (PMC5103622; doi:10.1186/s12902-016-0140-8)
Supplement: Additional file 2: Table S2. — Maximal changes in glucose-related variables. Values and summary statistics for glucose-related variables and diabetes for both gender combined. An excerpt of the table of the central variables related to diabetes is presented in Table 2. (XLS 48 kb) [file 12902_2016_140_MOESM2_ESM.xls]

## Sheet: Table S2
	Table S2 Maximal changes I glucose-related variables
	HBA1CIFCC (mmol/mol) Range <48
		NDM					Glycemic DM					Treatment DM
		Pre-surgery	Post-surgery	Relative change	Dfs		Pre-surgery	Post-surgery	Relative change	Dfs		Pre-surgery	Post-surgery	Relative change	Dfs
	Number of subjects	179					55					36
	Mean	36.7933	32.3408	0.1168	269.045		65.7091	40.4909	0.3477	282.436		41.9444	34.6667	0.1717	224.667
	Minimum	27	24	-0.0811	49		42	28	-0.0455	71		34	22	-0.0294	11
	Maximum	47	43	0.3043	848		122	70	0.6972	813		47	44	0.3889	726
	Variance	15.8846	9.4314	0.0053	42414.2		366.134	50.1045	0.0263	34873.3		10.1636	15.0556	0.008	18905.5
	Std	3.9856	3.0711	0.0729	205.947		19.1346	7.0785	0.1623	186.744		3.188	3.8801	0.0894	137.497
	Significance p-value			<0.001					<0.001					<0.001
	Comparison of conditions, p-values
			Pre-surgery	Post-surgery	Relative change
		NDM-glycemic	<0.001	<0.001	<0.001
		NDM-treatment	<0.001	0.0017	0.0014
		Glycemic-treatment	<0.001	<0.001	<0.001
	DMT2 specifics
		DMT2-NDM					DMT2-DMT2
	Number of subjects	47					8
	Mean	62.5957	62.5957	0.3483	279.553		84	52.75	0.3437	299.375
	Minimum	42	42	-0.0455	71		54	48	0.0556	161
	Maximum	113	113	0.6972	813		122	70	0.4951	435
	Variance	287.134	287.134	0.0277	38948.8		438.75	45.1875	0.0184	10594
	Std	16.945	16.945	0.1664	197.355		20.9464	6.7222	0.1358	102.927
	Significance p-value			<0.001					<0.001
	Comparison of conditions, p-values
			Pre-surgery	Post-surgery	Relative change
		NDM/DMT2-NDM	<0.001	<0.001	<0.001
		NDM/DMT2-DMT2	0.0006	<0.001	0.003
		DMT2-NDM/DMT2-DMT2	0.0313	<0.001	0.9365
	HBA1C (%) Range < 6.2
		NDM					Glycemic DM					Treatment DM
		Pre-surgery	Post-surgery	Relative change	Dfs		Pre-surgery	Post-surgery	Relative change	Dfs		Pre-surgery	Post-surgery	Relative change	Dfs
	Number of subjects	179					55					36
	Mean	0.0552	0.0511	0.0722	256.994		0.0815	0.0586	0.2578	275.654		0.0599	0.0531	0.1129	244.056
	Minimum	0.046	0.043	-0.0545	49		0.06	0.048	-0.0161	71		0.053	0.041	0	11
	Maximum	0.065	0.061	0.2031	848		0.133	0.085	0.5702	813		0.065	0.061	0.2407	726
	Variance	0	0	0.0021	41403.7		0.0003	0	0.0175	31274.4		0	0	0.003	25411.1
	Std	0.0037	0.0028	0.0461	203.479		0.0175	0.0064	0.1323	176.846		0.0029	0.0035	0.0551	159.408
	Significance p-value			<0.001					<0.001					<0.001
	Comparison of conditions, p-values
			Pre-surgery	Post-surgery	Relative change
		NDM-glycemic	<0.001	<0.001	<0.001
		NDM-treatment	<0.001	0.0026	<0.001
		Glycemic-treatment	<0.001	<0.001	<0.001
	DMT2 specifics
		DMT2-NDM					DMT2-DMT2
	Number of subjects	47					8
	Mean	0.0787	0.0567	0.2557	271.617		0.0984	0.0699	0.2701	299.375
	Minimum	0.06	0.048	-0.0161	71		0.071	0.065	0.0423	161
	Maximum	0.125	0.064	0.5702	813		0.133	0.085	0.3966	435
	Variance	0.0002	0	0.0182	34682.4		0.0004	0	0.013	10594
	Std	0.0155	0.0041	0.135	186.232		0.0192	0.0059	0.1139	102.927
	Significance p-value			<0.001					<0.001
	Comparison of conditions, p-values
			Pre-surgery	Post-surgery	Relative change
		NDM/DMT2-NDM	<0.001	<0.001	<0.001
		NDM/DMT2-DMT2	<0.001	<0.001	0.0024
		DMT2-NDM/DMT2-DMT2	0.0306	<0.001	0.7671
	Glucose (mmol/L) Range 4.2 – 6.1
		NDM					Glycemic DM					Treatment DM
		Pre-surgery	Post-surgery	Relative change	Dfs		Pre-surgery	Post-surgery	Relative change	Dfs		Pre-surgery	Post-surgery	Relative change	Dfs
	Number of subjects	182					50					33
	Mean	5.406	4.8934	0.0844	249.319		8.906	5.896	0.2353	274.46		6.3394	5.3667	0.1238	196.758
	Minimum	3.9	1.3	-0.6905	63		3.3	4.1	-0.5455	79		2.3	4.2	-1.0435	11
	Maximum	8	7.1	0.6977	853		24	9.1	0.7875	784		9	8.1	0.3108	862
	Variance	0.4827	0.3546	0.02	38507		17.1506	1.0676	0.0825	26620.8		1.4254	0.6507	0.0528	24599.9
	Std	0.6947	0.5955	0.1414	196.232		4.1413	1.0332	0.2872	163.159		1.1939	0.8067	0.2297	156.844
	Significance p-value			<0.001					<0.001					0.004591
	Comparison of conditions, p-values
			Pre-surgery	Post-surgery	Relative change
		NDM-glycemic	<0.001	<0.001	<0.001
		NDM-treatment	<0.001	0.003	0.3538
		Glycemic-treatment	<0.001	0.0118	0.0571
	DMT2 specifics
		DMT2-NDM					DMT2-DMT2
	Number of subjects	43					7
	Mean	8.7674	5.8116	0.2427	265.163		9.7571	6.4143	0.1899	331.571
	Minimum	3.3	4.1	-0.5455	79		3.4	4.8	-0.5294	104
	Maximum	24	9.1	0.7875	708		19	8.4	0.5793	784
	Variance	15.9771	0.8987	0.0714	23161.5		23.5167	1.7927	0.1479	44078.2
	Std	3.9971	0.948	0.2673	152.189		4.8494	1.3389	0.3846	209.948
	Significance p-value			<0.001					0.271957
	Comparison of conditions, p-values
			Pre-surgery	Post-surgery	Relative change
		NDM/DMT2-NDM	<0.001	<0.001	0.0005
		NDM/DMT2-DMT2	0.0703	0.0318	0.5272
		DMT2-NDM/DMT2-DMT2	0.6473	0.3228	0.7549
	Insulin (pmol/L) Range 10 -125
		NDM					Glycemic DM					Treatment DM
		Pre-surgery	Post-surgery	Relative change	Dfs		Pre-surgery	Post-surgery	Relative change	Dfs		Pre-surgery	Post-surgery	Relative change	Dfs
	Number of subjects	177					49					34
	Mean	113.397	40.781	0.5748	307.627		138.186	47.398	0.5126	275.959		137.529	49.9129	0.6017	267.235
	Minimum	23.4	1.4	-0.3675	63		3.9	1.4	-1.7923	42		63.3	17.5	0.0738	11
	Maximum	485.6	111.8	0.975	848		493.8	110.6	0.9843	784		266.7	100.2	0.8815	862
	Variance	4429.1	375.106	0.0462	44316.4		8296.35	512.913	0.2001	37070.4		3204.25	412.414	0.0283	45953
	Std	66.5514	19.3677	0.2149	210.515		91.0843	22.6476	0.4474	192.537		56.6061	20.308	0.1683	214.367
	Significance p-value			<0.001					<0.001					<0.001
	Comparison of conditions, p-values
			Pre-surgery	Post-surgery	Relative change
		NDM-glycemic	0.083	0.0689	0.3543
		NDM-treatment	0.0336	0.0212	0.4238
		Glycemic-treatment	0.9682	0.603	0.213
	DMT2 specifics
		DMT2-NDM					DMT2-DMT2
	Number of subjects	42					7
	Mean	149.712	50.0429	0.5398	257.167		69.0286	31.5286	0.3495	388.714
	Minimum	13	1.7	-1.7923	42		3.9	1.4	-0.9733	104
	Maximum	493.8	110.6	0.9843	763		166.9	52.7	0.6926	784
	Variance	8333.05	514.044	0.178	29566.4		2496.34	212.316	0.3023	67261.9
	Std	91.2855	22.6725	0.4218	171.949		49.9634	14.5711	0.5498	259.349
	Significance p-value			0					0.170476
	Comparison of conditions, p-values
			Pre-surgery	Post-surgery	Relative change
		NDM/DMT2-NDM	0.0199	0.0189	0.6082
		NDM/DMT2-DMT2	0.074	0.1763	0.355
		DMT2-NDM/DMT2-DMT2	0.0065	0.0219	0.4425
	HOMA-IR
		NDM					Glycemic DM					Treatment DM
		Pre-surgery	Post-surgery	Relative change	Dfs		Pre-surgery	Post-surgery	Relative change	Dfs		Pre-surgery	Post-surgery	Relative change	Dfs
	Number of subjects	175					49					32
	Mean	28.0896	9.4637	0.5849	303.011		55.9071	12.879	0.5485	260.184		39.1613	12.2634	0.635	230.781
	Minimum	4.68	0.26	-0.4594	63		0.59	0.32	-3.5602	42		12.43	5.65	0.1109	11
	Maximum	164.02	28.68	0.9778	848		199.04	36.74	0.9947	784		77.78	28.06	0.8964	862
	Variance	376.724	22.6666	0.0521	44967.5		1864.87	42.9262	0.4802	26740.8		348.913	26.3102	0.0304	39217.1
	Std	19.4094	4.7609	0.2283	212.055		43.1841	6.5518	0.693	163.526		18.6792	5.1293	0.1743	198.033
	Significance p-value			<0.001					<0.001					<0.001
	Comparison of conditions, p-values
			Pre-surgery	Post-surgery	Relative change
		NDM-glycemic	<0.001	<0.001	0.7215
		NDM-treatment	0.0042	0.0072	0.1675
		Glycemic-treatment	0.0207	0.6424	0.4129
	DMT2 specifics
		DMT2-NDM					DMT2-DMT2
	Number of subjects	42					7
	Mean	59.0943	13.48	0.5745	248.286		36.7843	9.2729	0.3923	331.571
	Minimum	1.91	0.57	-3.5602	42		0.59	0.32	-1.4022	104
	Maximum	199.04	36.74	0.9947	702		107.56	15.38	0.8671	784
	Variance	1903.01	43.9125	0.4635	22860.3		1209.41	21.8369	0.5521	44078.2
	Std	43.6235	6.6266	0.6808	151.196		34.7766	4.673	0.743	209.948
	Significance p-value			3e-06					0.243508
	Comparison of conditions, p-values
			Pre-surgery	Post-surgery	Relative change
		NDM/DMT2-NDM	<0.001	<0.001	0.9239
		NDM/DMT2-DMT2	0.5643	0.9247	0.5494
		DMT2-NDM/DMT2-DMT2	0.1902	0.0815	0.5872
	HOMA-BETA
		NDM					Glycemic DM					Treatment DM
		Pre-surgery	Post-surgery	Relative change	Dfs		Pre-surgery	Post-surgery	Relative change	Dfs		Pre-surgery	Post-surgery	Relative change	Dfs
	Number of subjects	174					47					31
	Mean	1303.71	488.701	0.5384	302.667		788.851	408.766	0.1264	273.362		1031.42	521.097	0.441	299.71
	Minimum	236	40	-0.5548	58		88	8	-3.8108	71		449	168	-0.1625	84
	Maximum	5215	2072	0.9571	848		7054	1184	0.9376	763		3334	1076	0.834	862
	Variance	656628	62588.6	0.065	43480.3		1.10265e+06	65571.5	0.6939	41606.2		333726	54072	0.0511	59898.7
	Std	810.326	250.177	0.2549	208.519		1050.07	256.069	0.833	203.976		577.69	232.534	0.2261	244.742
	Significance p-value			<0.001					0.308826					<0.001
	Comparison of conditions, p-values
			Pre-surgery	Post-surgery	Relative change
		NDM-glycemic	0.003	0.0627	0.0018
		NDM-treatment	0.0301	0.4899	0.0383
		Glycemic-treatment	0.1994	0.0521	0.0184
	DMT2 specifics
		DMT2-NDM					DMT2-DMT2
	Number of subjects	41					6
	Mean	869.293	430.415	0.178	271.39		239.167	260.833	-0.2265	286.833
	Minimum	113	8	-3.8108	71		88	121	-0.8508	86
	Maximum	7054	1184	0.9376	763		369	546	0.5772	763
	Variance	1.21164e+06	68030.1	0.7324	40676.1		11505.5	23684.8	0.2885	47754.1
	Std	1100.75	260.826	0.8558	201.683		107.264	153.899	0.5372	218.527
	Significance p-value			0.195748					0.389044
	Comparison of conditions, p-values
			Pre-surgery	Post-surgery	Relative change
		NDM/DMT2-NDM	0.0226	0.2044	0.0117
		NDM/DMT2-DMT2	<0.001	0.0197	0.0243
		DMT2-NDM/DMT2-DMT2	<0.001	0.0634	0.178
	C-Peptide (pmol/L) Range 180 – 630
		NDM					Glycemic DM					Treatment DM
		Pre-surgery	Post-surgery	Relative change	Dfs		Pre-surgery	Post-surgery	Relative change	Dfs		Pre-surgery	Post-surgery	Relative change	Dfs
	Number of subjects	135					36					31
	Mean	1155.46	690.365	0.3602	290.37		1372.39	752.25	0.3654	244.806		1405.87	830.045	0.4015	244.806
	Minimum	409	341	-4.4812	82		153	165	-0.2051	71		762	478	0.1356	11
	Maximum	2260	3497	0.7625	848		4187	1279	0.8171	688		2097	1480	0.6188	862
	Variance	119133	93969	0.2033	37747.6		462970	42084	0.0523	20580.5		92407	51382.8	0.016	31546.1
	Std	345.156	306.544	0.4509	194.287		680.419	205.144	0.2286	143.459		303.985	226.678	0.1264	177.612
	Significance p-value			<0.001					<0.001					<0.001
	Comparison of conditions, p-values
			Pre-surgery	Post-surgery	Relative change
		NDM-glycemic	0.0754	0.1599	0.9238
		NDM-treatment	<0.001	0.0062	0.3631
		Glycemic-treatment	0.7943	0.1547	0.4268
	DMT2 specifics
		DMT2-NDM					DMT2-DMT2
	Number of subjects	32	32	32	32		4	4	4	4
	Mean	1429.22	772.188	0.3809	246.844		917.75	592.75	0.2416	228.5
	Minimum	422	442	-0.2051	71		153	165	-0.0784	104
	Maximum	4187	1279	0.8171	688		1674	967	0.4525	428
	Variance	454868	33441.8	0.0509	21254.1		295248	82601.2	0.0462	14892.8
	Std	674.439	182.871	0.2256	145.788		543.367	287.404	0.2149	122.036
	Significance p-value			<0.001					0.146659
	Comparison of conditions, p-values
			Pre-surgery	Post-surgery	Relative change
		NDM/DMT2-NDM	0.035	0.0561	0.7129
		NDM/DMT2-DMT2	0.5046	0.6002	0.4185
		DMT2-NDM/DMT2-DMT2	0.2038	0.3614	0.3509
	The changes in traits are given as percent change relative to pre-surgery values.
	Subjects were only included if both pre- and post-surgery values were available.
	NDM, glycemic non-diabetics pre- and post-surgery .
	DMT2-NDM, pre-surgery glycemic diabetics. post-surgery glycemic non-diabetics.
	DMT2-DMT2, pre-surgery glycemic diabetics. post-surgery glycemic diabetics.
	Dfs, days from surgery when maximum change is observed.
	*The p-values are given as nominal values. Only p-values <0.001 can be considered significant after Bonferoni correction for multiple testing.
