# Supplementary material for: Gastric bypass surgery reveals independency of obesity and diabetes melitus type 2
Source: BMC Endocr Disord. 2016 Nov 9;16:59. doi: 10.1186/s12902-016-0140-8 (PMC5103622; doi:10.1186/s12902-016-0140-8)
Supplement: Additional file 3: Table S3. — Relative changes in variables after RYGB. The changes in all traits are calculated as fraction relative to pre-surgery values for non-diabetics and diabetics turned non-diabetics, respectively. The changes and significance are calculated for female and males separately. (XLS 28 kb) [file 12902_2016_140_MOESM3_ESM.xls]

## Sheet: Table S3
	Table S3 Relative changes in variables after RYGB
				NDM						DMT2-NDM
		Females			Males				Females			Males
	Trait	Change	Number	P-value*	Change	Number	p-value		Change	Number	P-value*	Change	Number	p-value
	HOMA-IR (pmol*mmol/L*L)	0.581	141	<0.001	0.601	34	0.972		0.398	13	0.256	0.659	23	<0.001
	HOMA-BETA (pmol/mmol)	0.525	140	<0.001	0.593	34	<0.001		0.233	12	0.077	0.045	23	0.847
	Triglycerides (mmol/L)	0.333	145	<0.001	0.394	34	<0.001		0.471	14	<0.001	0.336	23	<0.001
	Cholesterol (mmol/L)	0.166	145	<0.001	0.252	34	<0.001		0.176	14	<0.001	0.017	23	0.818
	VLDL-cholesterol (mmol/L)	0.329	143	<0.001	0.394	34	<0.001		0.438	13	<0.001	0.336	23	<0.001
	LDL-cholesterol (mmol/L	0.2739	143	<0.001	0.375	34	<0.001		0.252	13	<0.001	-0.066	23	0.670
	HDL-cholesterol (mmol/L)	-0.052	145	<0.001	-0.052	34	0.040		-0.068	14	0.125	-0.086	23	0.014
	BP Diastolic (mmHg)	-0.190	321	0.519	0.121	98	<0.001		0.129	17	<0.001	0.118	20	<0.001
	BP Systolic (mmHg)	0.094	322	<0.001	-0.003	98	0.972		0.104	17	<0.001	0.072	20	0.002
	C-reactive protein (mg/L)	0.785	148	<0.001	0.742	34	<0.001		0.770	13	<0.001	0.675	22	<0.001
	Leucocytes (10E9/L)	0.192	148	<0.001	0.145	36	<0.001		0.247	13	<0.001	0.141	23	<0.001
	TSH (mIU/L)	-0.209	149	0.636	0.227	34	<0.001		0.3164	14	<0.001	0.229	23	<0.001
	T3. unbound (pmol/L)	0.126	149	<0.001	0.132	32	<0.001		0.183	13	<0.001	0.094	23	0.648
	Trombocytes (10E9/L)	0.119	148	<0.001	0.082	36	0.003		0.130	13	0.003	0.071	23	0.013
	Hemoglobin (mmol/L)	0.077	148	<0.001	0.064	36	0.003		0.046	14	0.006	0.064	23	<0.001
	Ferritin (microgram/L)	0.405	145	<0.001	0.398	35	<0.001		0.120	13	0.730	0.614	23	<0.001
	INR (ratio sec)	-0.060	146	<0.001	-0.059	35	<0.001		-0.056	13	0.088	-0.094	23	<0.001
	Albumin (g/L)	0.037	149	<0.001	0.028	37	0.007		0.046	13	0.050	0.034	22	0.003
	Creatinine (micromol/L)	0.102	147	<0.001	0.105	35	<0.001		0.054	14	0.12	0.064	24	0.031
	Parathyroid hormone (pmol/L)	0.229	148	<0.001	0.252	36	<0.001		0.140	13	0.094	0.153	23	0.009
	Calcium. total (mmol/L)	0.020	148	<0.001	0.014	34	0.056		0.032	13	<0.001	0.012	22	0.083
	Phosphate (mmol/L)	-0.073	148	<0.001	-0.065	36	0.067		0.019	13	0.693	-0.047	22	0.222
	Vitamin D (nmol/L)	-0.403	150	<0.001	-0.668	36	<0.001		-0.348	13	0.103	-0.534	23	0.004
	Potasium (mmol/L)	0.071	147	<0.001	0.052	36	<0.001		0.104	14	0.007	0.060	24	<0.001
	LDH (U/L)	0.141	141	<0.001	0.189	32	<0.001		0.106	13	0.038	0.132	23	0.648
	Amylase (U/L)	0.103	146	<0.001	0.049	34	0.148		0.108	13	0.054	0.154	22	0.044
	Bilirubin. total (micromol/L)	-0.100	150	<0.001	-0.168	35	0.059		-0.188	13	0.070	-0.534	23	0.009
	Cobalamine (pmol/L)	-0.471	146	<0.001	-0.041	35	0.607		-0.213	13	0.368	-0.023	23	0.769
	The changes in traits are given as fraction relative to pre-surgery values.
	DMT2-NDM; pre-surgery glycemic diabetics. post-surgery glycemic non-diabetics.
	The DMT2-DMT2 subpopulation (pre-surgery glycemic diabetics. post-surgery glycemic diabetics) is not shown..
	*The p-values are given as nominal values. Only p-values <0.001 can be considered significant after Bonferoni correction for multiple testing.
