# Supplementary material for: Gastric bypass surgery reveals independency of obesity and diabetes melitus type 2
Source: BMC Endocr Disord. 2016 Nov 9;16:59. doi: 10.1186/s12902-016-0140-8 (PMC5103622; doi:10.1186/s12902-016-0140-8)
Supplement: Additional file 4: Table S4. — Komogorov-Smirnoff test for equality of distributions of traits. Traits are pair-wise tested for distributional similarity of the time-evolving changes in trait values (trajectories), that is to which extent the traits may be correlated. The comparisons of distributions are done for all subpopulations and gender separately. (XLS 22 kb) [file 12902_2016_140_MOESM4_ESM.xls]

## Sheet: Table S4
	Table S4 Komogorov-Smirnoff test for equality of distributions of traits
	NDM Females				DMT2-NDM Females			DMT2-NDM Males			DMT2-DMT2 Females
	Trait1	Trait2			Trait1	Trait2		Trait1	Trait2		Trait1	Trait2
	Weight	BMI			Weight	BMI		Weight	BMI		Weight	BMI
	HOMA-IR	Insulin			Weight	HBA1CIFCC		HOMA-IR	Insulin		BT diastolisk	BT systolisk
	Triglycerides	VLDL-cholesterol			Weight	C-peptide		HOMA-IR	FERRITIN
					BMI	HBA1CIFCC		HOMA-IR	C-reactive protein		DMT2-DMT2 Males
	NDM Males				BMI	C-peptide		HBA1C	C-peptide		Trait1	Trait2
	Trait1	Trait2			HBA1CIFCC	VLDL-cholesterol		Insulin	C-reactive protein		Weight	BMI
	Weight	BMI			HBA1CIFCC	Triglycerides		Insulin	FERRITIN
	Weight	C-reactive protein			HBA1CIFCC	C-peptide		Insulin	FERRITIN
	BMI	C-reactive protein			HBA1C	LEU		Glucose	UALBCREM
	HOMA-IR	Insulin			HBA1C	C-peptide		C-peptide	Triglycerides
	HOMA-IR	HOMA-BETA			HBA1C	LDL-cholesterol		C-peptide	VLDL-cholesterol
	HOMA-BETA	Insulin			C-peptide	LDL-cholesterol		C-peptide	UALBCRER
	HBA1CIFCC	LDH			C-peptide	LEU		Triglycerides	VLDL-cholesterol
	Triglycerides	VLDL-cholesterol			Cholesterol	LDL-cholesterol		Triglycerides	UALBCRER
	C-peptide	LDL-cholesterol			Cholesterol	TRIIFRI		VLDL-cholesterol	UALBCRER
	Albumin	Calcium total			Triglycerides	VLDL-cholesterol		C-reactive protein	FERRITIN
					LDL-cholesterol	TRIIFRI		BP diastolic	LDH
					LDL-cholesterol	LEU		TSH	UALBCREM
					LDL-cholesterol	Zinc
					LEU	TRIIFRI
					Thrombocytes	Potassium
	The relative change have to be significant for both traits to be included.
	Significance level for rejection of similar distributions of the traits is p < 0.9
	NDM, glycemic non-diabetics pre- and post-surgery
	DMT2-NDM; pre-surgery glycemic diabetics. post-surgery glycemic non-diabetics.
	DMT2-DMT2; pre-surgery glycemic diabetics. post-surgery glycemic diabetics.
