# Supplementary material for: Gastric bypass surgery reveals independency of obesity and diabetes melitus type 2
Source: BMC Endocr Disord. 2016 Nov 9;16:59. doi: 10.1186/s12902-016-0140-8 (PMC5103622; doi:10.1186/s12902-016-0140-8)
Supplement: Additional file 5: Table S5. — Komogorov-Smirnoff test for equality of distributions of traits between NDM and DMT2-NDM. Traits are tested for distributional similarity between the non-diabetic subpopulation and the diabetic turned non-diabetic subpopulation. (XLS 22 kb) [file 12902_2016_140_MOESM5_ESM.xls]

## Sheet: Table S5
	Table 5 Komogorov-Smirnoff test for equality of distributions
	of traits between NDM and DMT2-NDM
		Females		Males
	Trait	p-value		p-value
	Weight	<0.001		<0.001
	BMI	<0.001		<0.001
	HBA1CIFCC	0.013		0.053
	HBA1C%	0.04		0.028
	HOMA-IR	NA		0.6453
	HOMA-beta	NA		NA
	Insulin	<0.001		0.249
	Glucose	<0.001		0.142
	C-peptide	0.002		0.404
	Cholesterol	<0.001		NA
	LDL-cholesterol	<0.001		NA
	VLDL-cholesterol	<0.001		0.195
	HDL	NA		<0.001
	Triglycerides	<0.001		0.195
	C-reactive protein	<0.001		0.054
	Leukocytes	<0.001		0.299
	BP diastolic	NA		0.002
	BP systolic	<0.001		NA
	Hemoglobin	<0.001		0.717
	Thrombocytes	<0.001		0.02
	INR	<0.001		0.008
	Creatinine	NA		<0.001
	Albumin	NA		<0.001
	TSH	NA		0.069
	T3. unbound	<0.001		0.118
	PTH	NA		0.002
	Vitamin D	NA		<0.001
	LDH	<0.001		0.146
	Potasium	<0.001		0.063
	Relative changes of traits after RYGB are evaluated within gender.
	The traits have to have significant relative changes (p< 0.05) for both
	clinical conditions to be included.
	NA, not applicable as one or both traits were not significantly changed after surgery .
	DMT2-NDM; pre-surgery glycemic diabetics. post-surgery glycemic non-diabetics.
	*The p-values are given as nominal values. Only p-values <0.001 can be considered significant after Bonferoni correction for multiple testing.
