# Supplementary material for: Gastric bypass surgery reveals independency of obesity and diabetes melitus type 2
Source: BMC Endocr Disord. 2016 Nov 9;16:59. doi: 10.1186/s12902-016-0140-8 (PMC5103622; doi:10.1186/s12902-016-0140-8)
Supplement: Additional file 6: Table S6. — Clustering summary using the scikit k-means procedure. The three subpopulations non-diabetics, diabetics turned non-diabetics and diabetics staying diabetics after gastric bypass were partitioned into subpopulations using the k-mean procedure for changes in body mass index (BMI) during time. In all, at least 11 subpopulations were identified. (XLS 21 kb) [file 12902_2016_140_MOESM6_ESM.xls]

## Sheet: Table S6
	Table S6 Clustering summary using the scikit k-means procedure.
		NDM
		Number		Equality of classes (KS-stat):
	8-classes clustering procedure
	Class 1	46		Class	2	3	4	5
	Class 2	69		1	0.540	<0.001	<0.001	<0.001
	Class 3	8		2		<0.001	<0.001	<0.001
	Class 4	8		3			1000	0.002
	Class 5	17		6				<0.001
	Number of subjects	148
		DMT2-NDM
		Number		Equality of classes (KS-stat):
	3-classes clustering procedure
	Class 1	6		Class	2
	Class 2	12		1	0.004
	Number of subjects	18
		DMT2-DMT2
		Number		Equality of classes (KS-stat):
	4-classes clustering procedure
	Class 1	17		Class	2
	Class 2	7		1	0.003
	Number of subjects	24
	The clusters or classes should contain at least 5 polynomial (subjects) to be included in the analysis.
	Females and males were pooled in the analysis.
	NDM, glycemic non-diabetics pre- and post-surgery
	DMT2-NDM; pre-surgery glycemic diabetics. post-surgery glycemic non-diabetics.
	DMT2-DMT2; pre-surgery glycemic diabetics. post-surgery glycemic diabetics.
	*The p-values are given as nominal values. Only p-values <0.01 can be considered significant after Bonferoni correction for multiple testing.
